# Supplementary material for: Primary Bovine Extra-Embryonic Cultured Cells: A New Resource for the Study of In Vivo Peri-Implanting Phenotypes and Mesoderm Formation
Source: PLoS One. 2015 Jun 12;10(6):e0127330. doi: 10.1371/journal.pone.0127330 (PMC4466545; doi:10.1371/journal.pone.0127330)
Supplement: S1 File — 186 common genes between the three cell types-trophoblast, ExEndoderm and ExMesoderm- (Table 1). 262 common genes between Trophoblast and ExMesoderm (Table 2). 401 common genes between ExEndoderm and ExMesoderm (Table 3). 1193 common genes between Trophoblast and ExEndoderm (Table 4). 596 genes only expressed by ExEndoderm (Table 5). 867 genes only expressed by ExMesoderm (Table 6). 2545 genes only expressed by Trophoblast (Table 7). (XLS) [file pone.0127330.s005.xls]

## Sheet: Table 1
Table 1 - 186 common genes between the three cell types (trophoblast, ExEndoderm and ExMesoderm)
GB acc num	Gene Description
AW465979	acyl-CoA thioesterase 11
AW463756	adducin 3 (gamma)
BM366859	ADP-ribosylhydrolase like 2
AW466080	AF4/FMR2 family, member 1
BF044093	AFG3-like protein 1-like
AW463907	adenylate kinase 7
BF046099	ankyrin repeat domain 10
CN432826	ankyrin repeat and sterile alpha motif domain containing 3
AW465301	annexin A8-like 1
BF046638	ADP-ribosylation factor 6
BF039109	Rho GTPase activating protein 17
AW462209	Rho guanine nucleotide exchange factor (GEF) 1
BF045824	armadillo repeat containing 10
AW461677	N-acylsphingosine amidohydrolase (acid ceramidase) 1
CR553522	activating transcription factor 4
AW461497	ATPase, H+ transporting, lysosomal 16kDa, V0 subunit c
BF043909	bromodomain and PHD finger containing, 3
BF042405	intraflagellar transport 43
CR552778	chromosome 12 open reading frame 73
BM365425	ELM2 and Myb/SANT-like domain containing 1
BM365345	chromosome 19 open reading frame 66
BM362924	chromosome 6 open reading frame 89
BF043886	calmodulin 1 (phosphorylase kinase, delta)
CN432546	CD3d molecule, delta (CD3-TCR complex)
BM365897	CD48 molecule
CN434029	CD99 molecule
CN433286	CGG triplet repeat binding protein 1
BF043177	CCHC-type zinc finger, nucleic acid binding protein
CR550841	coenzyme Q2 4-hydroxybenzoate polyprenyltransferase
AW463577	casein kinase 1, gamma 2
AW465169	catenin (cadherin-associated protein), alpha 1, 102kDa
CR553689	cytochrome P450, family 4, subfamily V, polypeptide 2
BM366539	DEAD (Asp-Glu-Ala-Asp) box polypeptide 39A
CR551319	DENN/MADD domain containing 3
CN435534	deoxyhypusine synthase
BF044835	DIP2 disco-interacting protein 2 homolog B (Drosophila)
AW462634	deoxyribonuclease I-like 1
BF042534	dual specificity phosphatase 12
CR552759	DAZ interacting zinc finger protein 1
CR551172	euchromatic histone-lysine N-methyltransferase 2
CR551852	eukaryotic translation initiation factor 3, subunit F
AW463557	eukaryotic translation initiation factor 6
AW462081	epithelial membrane protein 1
CN434052	enabled homolog (Drosophila)
AW464575	Fas (TNFRSF6) associated factor 1
AW463408	F-box protein 21
AW463831	fibroblast growth factor receptor-like 1
BM361880	filamin A interacting protein 1-like
BF043309	FK506 binding protein 1A, 12kDa
AW463055	filamin B, beta
BM364492	formin binding protein 1
CN433259	GATA binding protein 6
CN434251	GDP-mannose pyrophosphorylase B
AW462941	guanine nucleotide binding protein (G protein), alpha inhibiting activity polypeptide 3
CR553367	G-protein signaling modulator 1
BF042072	grainyhead-like 2 (Drosophila)
BM362027	general transcription factor IIH, polypeptide 5
CN435677	Hemoglobin beta epsilon 4
CN433993	host cell factor C1
CN432972	maestro heat-like repeat family member 1
CR553797	histone cluster 1, H1d
BF044626	3-hydroxy-3-methylglutaryl-CoA synthase 1 (soluble)
CR552521	heterogeneous nuclear ribonucleoprotein D-like
BM364571	heat shock protein 90kDa alpha (cytosolic), class B member 1
CR552136	heat shock 70kDa protein 8
CN434780	heparan sulfate proteoglycan 2
BF041974	immediate early response 5
BF046312	interleukin enhancer binding factor 3, 90kDa
AW465619	inositol polyphosphate-5-phosphatase, 40kDa
BF040382	IQ motif containing GTPase activating protein 1
CN435345	jun D proto-oncogene
AW464630	centrosomal protein 170B
AW465766	Kruppel-like factor 2
BF044918	laminin, alpha 5
AW462533	LIM and SH3 protein 1
AW461919	leucine zipper, down-regulated in cancer 1
BF045917	LOC100137763
AW461742	LOC100293792
BM364846	LOC100295268
AW465150	LOC100335754
BM363039	LOC100847940
AW462749	LOC100848311
AW464042	LOC100848832
CR551569	LOC100849758
CN433894	LOC100851054
AW461468	LOC516108
BF044557	LOC615257
CN432841	LOC784805
BF042530	LOC785867
BF043003	mitogen-activated protein kinase 1
BM366409	myristoylated alanine-rich protein kinase C substrate
BF045778	muscleblind-like splicing regulator 2
BM365842	minichromosome maintenance complex component 3 associated protein
BF041115	mex-3 RNA binding family member D
AW461513	MGC137708
AW462054	matrix metallopeptidase 23B
CN434168	mitochondrial ribosomal protein L57
BF043713	MRS2 magnesium transporter
CN433528	mitochondrial carrier 1
AW462457	myeloid-associated differentiation marker
CR552577	nudE neurodevelopment protein 1-like 1
BM366541	NHP2 non-histone chromosome protein 2-like 1 (S. cerevisiae)
BM364753	nuclear receptor subfamily 4, group A, member 2
CR550727	neuropilin 2
CR551731	nuclear casein kinase and cyclin-dependent kinase substrate 1
BM364500	proliferation-associated 2G4, 38kDa
BF042611	poly(A) binding protein, cytoplasmic 4 (inducible form)
AW462219	Pregnancy-associated glycoprotein 8
AW465624	poly(A) polymerase alpha
BM366550	par-3 family cell polarity regulator beta
AW464614	phosphofructokinase, liver
BF043417	phosphofructokinase, platelet
AW463644	phosphoglycerate mutase 1 (brain)
BF045531	PH domain and leucine rich repeat protein phosphatase 1
CR553905	pleckstrin homology domain containing, family G (with RhoGef domain) member 2
CR551209	pleckstrin homology domain containing, family M (with RUN domain) member 2
CR552659	polo-like kinase 2
BF041315	proline-rich nuclear receptor coactivator 2
AW465043	protein phosphatase 5, catalytic subunit
BM365916	proteasome (prosome, macropain) 26S subunit, ATPase, 2
AW461364	QKI, KH domain containing, RNA binding
CR551709	RAB31, member RAS oncogene family
BF040154	rabaptin, RAB GTPase binding effector protein 2
CR552013	retinoblastoma binding protein 6
CN434076	RNA binding motif protein 23
CN432748	Rho-related BTB domain containing 3
AW465989	RNA, 28S ribosomal 5
BF045453	ring finger protein 149
CR552801	ring finger protein 5, E3 ubiquitin protein ligase
AW461930	ring finger protein 8, E3 ubiquitin protein ligase
AW461418	polypyrimidine tract binding protein 3
AW462139	Ribosomal protein L3
AW461372	ribosomal protein L8
BF042775	regulation of nuclear pre-mRNA domain containing 1B
AW464772	ribosomal protein S26
BF045528	ribosomal protein S6 kinase, 70kDa, polypeptide 1
CR552109	ribosomal protein S8
CR551721	RING1 and YY1 binding protein
BF045856	SCAN domain containing 1
CR551750	secretogranin V (7B2 protein)
BF040668	SEC31 homolog A (S. cerevisiae)
BF046622	SECIS binding protein 2-like
BF045800	sema domain, immunoglobulin domain (Ig), transmembrane domain (TM) and short cytoplasmic domain, (semaphorin) 4B
BM366101	SERPINE1 mRNA binding protein 1
CN434325	serpin peptidase inhibitor, clade B (ovalbumin), member 6
AW461949	splicing factor 3b, subunit 3, 130kDa
CN433146	SH2 domain containing 4A
BF045192	shisa family member 5
AW463684	signal-induced proliferation-associated 1 like 1
BF040661	solute carrier family 15 (oligopeptide transporter), member 4
BF041944	solute carrier family 16, member 11
AW461680	solute carrier family 20 (phosphate transporter), member 1
AW464251	solute carrier family 7 (amino acid transporter light chain, L system), member 8
BF043083	solute carrier family 9, subfamily A (NHE2, cation proton antiporter 2), member 2
BM362900	SMEK homolog 2, suppressor of mek1 (Dictyostelium)
AW461656	smoothelin-like 2
CN434103	SMAD specific E3 ubiquitin protein ligase 2
BF045121	sorting nexin 9
CN432668	SRY (sex determining region Y)-box 6
BF040079	serine/arginine repetitive matrix 1
AW465002	serine/arginine-rich splicing factor 2
BF045357	succinate-CoA ligase, GDP-forming, beta subunit
AW464848	Sys1 golgi trafficking protein
CN434068	TBC1 domain family, member 20
BF041198	transferrin
BF042732	transforming growth factor, beta receptor 1
AW465566	transglutaminase 2
AW465358	trans-golgi network protein 2
BM364903	T-cell immunoglobulin and mucin domain containing 4
AW466003	tubulointerstitial nephritis antigen-like 1
CN432416	transmembrane protein 9
BF045836	topoisomerase (DNA) I
AW463131	topoisomerase (DNA) II beta 180kDa
AW463030	TRIO and F-actin binding protein
CN433629	tuberous sclerosis 2
AW465342	tubulin, beta 6 class V
CN433431	ubiquitin-conjugating enzyme E2R 2
CN432921	ubiquitin-fold modifier 1
BF043033	unc-13 homolog D (C. elegans)
AW465059	ubiquitin specific peptidase 15
BF041496	DDB1 and CUL4 associated factor 5
CN432953	Yip1 domain family, member 3
BF043759	tyrosine 3-monooxygenase/tryptophan 5-monooxygenase activation protein, beta
CR550378	zinc finger and BTB domain containing 7A
CN432420	ZFP36 ring finger protein-like 1
BF043768	ZFP36 ring finger protein-like 2

## Sheet: Table 2
Table 2 - 262 common genes between Trophoblast and ExMesoderm
GB acc num	Gene Description
CR552040	actin binding LIM protein 1
AW465708	apoptotic chromatin condensation inducer 1
BM366786	acid phosphatase 6, lysophosphatidic
CN435573	actinin, alpha 2
AW463933	amino-terminal enhancer of split
BF039758	aftiphilin
AW462820	adenosylhomocysteinase
CR551728	aminolevulinate, delta-, synthase 2
AW464058	annexin A11
CN432674	amyloid beta (A4) precursor protein-binding, family B, member 1 (Fe65)
BF045148	adenomatosis polyposis coli down-regulated 1
AW462057	ADP-ribosylation factor 4
AW463054	Rho GTPase activating protein 8
BF043795	FERM, RhoGEF (ARHGEF) and pleckstrin domain protein 1 (chondrocyte-derived)
BF043250	autophagy related 16-like 1 (S. cerevisiae)
BF041111	ataxin 2-like
AW463538	UDP-Gal:betaGlcNAc beta 1,4- galactosyltransferase, polypeptide 1
BF040710	proline-rich coiled-coil 2C
BF039648	bobby sox homolog (Drosophila)
BF040123	breast carcinoma amplified sequence 2
BF043238	B-cell CLL/lymphoma 3
CN433256	basic, immunoglobulin-like variable motif containing
BF039617	biogenesis of lysosomal organelles complex-1, subunit 2
CR552575	BCL2/adenovirus E1B 19kDa interacting protein 3-like
BM366535	biorientation of chromosomes in cell division 1-like 1
BF041335	MHC class I heavy chain
BF040176	Major histocompatibility complex, class II, DM beta
BM365270	nucleus accumbens associated 1, BEN and BTB (POZ) domain containing
BM365971	chromosome 10 open reading frame 76
AW463065	chromosome 17 open reading frame 85
BF039060	ribosomal RNA adenine dimethylase domain containing 1
BM366568	complement component 1, q subcomponent, B chain
CR550871	chromosome 3 open reading frame 58
BF041679	chromosome 5 open reading frame 51
BF042217	CCZ1 vacuolar protein trafficking and biogenesis associated homolog B (S. cerevisiae)
AW465070	calcium binding and coiled-coil domain 2
BM365393	calcium/calmodulin-dependent protein kinase II gamma
CN433500	capping protein (actin filament) muscle Z-line, alpha 2
BM361824	caspase recruitment domain family, member 11
CR551096	chromobox homolog 5
BM364051	coiled-coil and C2 domain containing 1B
BF044663	cilia and flagella associated protein 36
CR553466	cytochrome c oxidase assembly factor 3
AW464684	cyclin I
AW466058	CD14 molecule
BF042971	CD209 molecule
AW461966	CD9 molecule
CR550323	cyclin-dependent kinase 19
BM366212	chromodomain helicase DNA binding protein 2
BF039729	cold inducible RNA binding protein
AW465609	Cbp/p300-interacting transactivator, with Glu/Asp-rich carboxy-terminal domain, 1
CN433213	cytoskeleton associated protein 2
BF046382	collagen, type I, alpha 2
CR553647	coenzyme Q10 homolog B (S. cerevisiae)
AW465202	carboxypeptidase D
CN435253	cAMP responsive element binding protein 1
CN434983	CREB/ATF bZIP transcription factor
BM365252	cystatin F (leukocystatin)
BF046527	CTD (carboxy-terminal domain, RNA polymerase II, polypeptide A) small phosphatase 2
BF042491	cathepsin B
BF040146	cullin 1
BM362452	chemokine (C-X-C motif) ligand 9
CR551284	small integral membrane protein 10
AW465940	DEAD (Asp-Glu-Ala-Asp) box helicase 17
AW461868	DEAD (Asp-Glu-Ala-Asp) box helicase 24
CR551821	DEAH (Asp-Glu-Ala-His) box helicase 30
AW463372	DEAH (Asp-Glu-Ala-His) box polypeptide 8
CN433915	eukaryotic translation elongation factor 1 epsilon 1
BF046028	eukaryotic translation initiation factor 3, subunit I
BM365165	E1A binding protein p300
AW462284	Enah/Vasp-like
BF043234	EYA transcriptional coactivator and phosphatase 3
BF044227	fumarylacetoacetate hydrolase domain containing 2A
AW461955	family with sequence similarity 84, member A
CN432948	fem-1 homolog b (C. elegans)
BF041113	forkhead box N3
AW462282	polypeptide N-acetylgalactosaminyltransferase 2
BF039462	phosphoribosylglycinamide formyltransferase, phosphoribosylglycinamide synthetase, phosphoribosylaminoimidazole synthetase
BF044620	GRB10 interacting GYF protein 2
CR552944	guanine nucleotide binding protein (G protein), gamma 2
CR551888	glucosamine-6-phosphate deaminase 1
AW465700	GPN-loop GTPase 1
BM366126	gelsolin
BM362646	hydroxyacyl-CoA dehydrogenase/3-ketoacyl-CoA thiolase/enoyl-CoA hydratase (trifunctional protein), alpha subunit
BF045744	heart and neural crest derivatives expressed 1
BF039493	HAUS augmin-like complex, subunit 8
BF045472	HECT and RLD domain containing E3 ubiquitin protein ligase family member 1
CR551765	hypermethylated in cancer 2
CR550532	hypoxia inducible factor 1, alpha subunit inhibitor
AW464275	hexokinase 1
AW463225	high mobility group nucleosome binding domain 1
CR551214	high mobility group nucleosomal binding domain 3
BF044057	heterogeneous nuclear ribonucleoprotein A2/B1
AW461389	heterogeneous nuclear ribonucleoprotein A3
CN435120	hook microtubule-tethering protein 3
CN435593	heparan sulfate (glucosamine) 3-O-sulfotransferase 3B1
BF046629	hydroxysteroid (17-beta) dehydrogenase 8
BF041753	heat shock 60kDa protein 1 (chaperonin)
CR552492	hypoxia up-regulated 1
AW465331	immediate early response 3
AW464437	insulin-like growth factor binding protein 3
AW462441	immunoglobulin lambda-like polypeptide 1
CR552743	immunoglobulin superfamily, member 10
BF039043	importin 9
BM363869	inositol 1,4,5-trisphosphate receptor interacting protein-like 1
BF041227	KDEL (Lys-Asp-Glu-Leu) endoplasmic reticulum protein retention receptor 2
AW466144	kelch-like ECH-associated protein 1
CN433506	KIAA0101
BF040899	KIAA0930
AW461405	Kruppel-like factor 6
BF039047	laminin, gamma 1 (formerly LAMB2)
BM362727	lysosomal protein transmembrane 5
BF045631	La ribonucleoprotein domain family, member 1
BF044882	leucine carboxyl methyltransferase 1
BF042421	lamin B2
CR551639	LOC100138545
AW462782	LOC100138861
AW463771	LOC100139208
AW462023	LOC100139847
BM364743	LOC100292639
CN435282	LOC100335190
AW465145	LOC100847122
BF045902	LOC100847497
AW461695	LOC100850275
BM365485	LOC100850324
CN433212	LOC100851840
BF045455	LOC509113
CR550625	LOC782627
AW466209	lysyl oxidase-like 3
BM366725	leupaxin
CN435528	leucine rich repeat containing 17
BF044520	leucine zipper and CTNNBIP1 domain containing
BM365475	microtubule-actin crosslinking factor 1
CR553583	membrane-associated ring finger (C3HC4) 7, E3 ubiquitin protein ligase
AW465253	MAP/microtubule affinity-regulating kinase 4
AW463308	mediator complex subunit 16
AW462147	mediator complex subunit 26
CR550742	mex-3 RNA binding family member C
AW463565	MIS18 kinetochore protein A
AW462421	membrane metallo-endopeptidase
CN433346	molybdenum cofactor synthesis 3
CN433429	mitochondrial ribosomal protein L38
CN433654	myotubularin related protein 4
BF043648	mitochondrial translational release factor 1-like
CR553174	mitochondrial E3 ubiquitin protein ligase 1
AW464030	MX dynamin-like GTPase 1
BF039358	MYC binding protein 2, E3 ubiquitin protein ligase
CN433260	myosin, light chain 7, regulatory
AW462039	nascent polypeptide-associated complex alpha subunit
BF039280	nuclear autoantigenic sperm protein (histone-binding)
CR552165	neuron navigator 2
CN434410	N-deacetylase/N-sulfotransferase (heparan glucosaminyl) 1
CR553649	NADH dehydrogenase (ubiquinone) 1 alpha subcomplex, 13
BF045036	Glyoxylate reductase 1 homolog (Arabidopsis)
BF039807	neuroblastoma RAS viral (v-ras) oncogene homolog
CR551796	neuron specific gene family member 1
CR553502	osteoglycin
BF042005	poly (ADP-ribose) polymerase 1
CR552294	Purkinje cell protein 4
AW463980	protein disulfide isomerase family A, member 6
BF043498	PDS5, regulator of cohesion maintenance, homolog B (S. cerevisiae)
AW461515	Paternally expressed 3
BF044793	phosphoglucomutase 2
CR552181	PHD finger protein 11
CN433950	phosphatidylinositol glycan anchor biosynthesis, class Y
BM362857	Pim-2 proto-oncogene, serine/threonine kinase
BM366482	phosphatidylinositol-5-phosphate 4-kinase, type II, alpha
CR553602	PITH (C-terminal proteasome-interacting domain of thioredoxin-like) domain containing 1
CN434301	phospholamban
BF041696	polyamine-modulated factor 1
BF039251	podocalyxin-like 2
BF044999	polymerase (RNA) I polypeptide D, 16kDa
CR552857	polymerase (RNA) II (DNA directed) polypeptide F
BF041432	protein phosphatase methylesterase 1
BM364709	protein phosphatase 1, regulatory subunit 3D
BF044463	PQ loop repeat containing 2
BF046014	peroxiredoxin 1
BF040831	peroxiredoxin 6
CN433773	pre-mRNA processing factor 4B
BF041164	prosaposin
AW462224	proteasome (prosome, macropain) activator subunit 4
BF039160	protein tyrosine phosphatase, non-receptor type 2
CN433920	protein tyrosine phosphatase, receptor type, D
CR551679	pyrroline-5-carboxylate reductase 1
CN435707	RAB6A, member RAS oncogene family
BF040887	RAB, member of RAS oncogene family-like 2B
CR550360	RAD21 homolog (S. pombe)
AW466159	Ran GTPase activating protein 1
BM364731	RAS p21 protein activator (GTPase activating protein) 1
BF045373	RB-associated KRAB zinc finger
BF043205	retinoblastoma binding protein 4
AW465540	RNA binding motif protein 15B
AW462759	RNA binding motif protein 39
BF044260	RNA binding motif protein 8A
BF041330	regulator of calcineurin 1
BM363950	regulator of G-protein signaling 2
BM364850	Rab interacting lysosomal protein-like 1
BM365148	ribosomal protein L35
AW465796	S100P binding protein
BF039526	sodium channel modifier 1
CR553503	syndecan 3
AW463445	secreted and transmembrane 1
CN433484	sema domain, immunoglobulin domain (Ig), short basic domain, secreted, (semaphorin) 3F
CR551122	SERTA domain containing 4
BF040483	splicing factor 3b, subunit 1, 155kDa
BF044406	serine/arginine-rich splicing factor 11
CN432577	serine/arginine-rich splicing factor 6
CR551730	serine/arginine-rich splicing factor 7
AW461956	SH3-domain binding protein 5 (BTK-associated)
BM363940	SLAM family member 7
CN435028	solute carrier family 3 (amino acid transporter heavy chain), member 1
BF041179	solute carrier family 41, member 3
CN433237	SWI/SNF related, matrix associated, actin dependent regulator of chromatin, subfamily e, member 1
BF039969	sphingomyelin phosphodiesterase 2, neutral membrane (neutral sphingomyelinase)
BF044765	SNW domain containing 1
BF042489	spastic paraplegia 11 (autosomal recessive)
BM363885	spire-type actin nucleation factor 2
CN435209	spectrin, beta, non-erythrocytic 1
BM363844	signal recognition particle 72kDa
CR553425	serine/arginine repetitive matrix 2
AW461869	signal sequence receptor, beta (translocon-associated protein beta)
CN432793	suppression of tumorigenicity 13 (colon carcinoma) (Hsp70 interacting protein)
CN435375	striatin, calmodulin binding protein 3
CR552232	synaptopodin
AW464668	tumor-associated calcium signal transducer 2
AW464341	T-box 3
BF045581	transcription elongation factor A (SII), 1
BM366272	transcription elongation factor A (SII)-like 4
CR551309	transcription elongation factor A (SII)-like 8
CR552977	negative elongation factor complex member C/D
BF039941	THO complex 1
CR552408	transmembrane protein 160
BF041521	transmembrane protein 199
BM364995	transmembrane protein 201
AW465089	tumor necrosis factor, alpha-induced protein 8
CR552373	troponin T type 3 (skeletal, fast)
BM365942	tumor protein p53
AW461887	tropomyosin 2 (beta)
CN433471	TPX2, microtubule-associated
BF041933	transient receptor potential cation channel, subfamily M, member 4
CN433481	thiosulfate sulfurtransferase (rhodanese)-like domain containing 1
BF043923	tubulin, gamma complex associated protein 3
CR551349	tubulin, gamma complex associated protein 4
AW465211	nitrogen permease regulator-like 2 (S. cerevisiae)
CR553532	thioredoxin-like 1
AW465397	ubiquitin-conjugating enzyme E2H
BM365198	upstream binding transcription factor, RNA polymerase I
AW466034	UPF3 regulator of nonsense transcripts homolog B (yeast)
CN435222	ubiquitin specific peptidase 22
BM365951	ubiquitin specific peptidase 7 (herpes virus-associated)
BF045013	UTP14, U3 small nucleolar ribonucleoprotein, homolog A (yeast)
AW465016	VAMP (vesicle-associated membrane protein)-associated protein A, 33kDa
BM364694	V-set and immunoglobulin domain containing 4
BM362508	tryptophanyl-tRNA synthetase
CR552682	WW domain binding protein 5
BF043557	WW and C2 domain containing 1
CR553446	Yes-associated protein 1
BF045125	zinc finger, CCHC domain containing 14
CN434744	zinc finger, FYVE domain containing 26
CN432824	zinc finger protein 207
AW463937	zinc finger protein 211
AW464514	zinc finger and BTB domain containing 21

## Sheet: Table 3
Table 3 - 401 common genes between ExEndoderm and ExMesoderm
GB acc num	Gene Description
CR550530	achalasia, adrenocortical insufficiency, alacrimia
BF039538	ATP-binding cassette, sub-family A (ABC1), member 5
BM365867	acetyl-CoA acyltransferase 2
CN434667	ADAMTS-like 3
BM363992	adducin 1 (alpha)
CR553622	1-acylglycerol-3-phosphate O-acyltransferase 3
CV794655	v-akt murine thymoma viral oncogene homolog 1
CN432703	albumin
AW465022	aldolase A, fructose-bisphosphate
CN432579	adhesion molecule with Ig-like domain 3
CR553125	antagonist of mitotic exit network 1 homolog (S. cerevisiae)
CR552974	APH1A gamma secretase subunit
AW464890	amyloid beta (A4) precursor-like protein 2
CR553745	apolipoprotein E
CN434723	apolipoprotein M
CN432678	amyloid beta (A4) precursor protein
BF046670	amyloid beta precursor protein (cytoplasmic tail) binding protein 2
CN434947	ArfGAP with RhoGAP domain, ankyrin repeat and PH domain 3
CN433352	N(alpha)-acetyltransferase 10, NatA catalytic subunit
CN434745	Rho guanine nucleotide exchange factor (GEF) 40
CR551012	ankyrin repeat and SOCS box containing 14
CN433042	ATPase, Na+/K+ transporting, alpha 2 polypeptide
CN434188	ATPase, Na+/K+ transporting, beta 4 polypeptide
BF039512	ATP synthase, H+ transporting, mitochondrial F1 complex, alpha subunit 1, cardiac muscle
CN433809	ATP synthase, H+ transporting, mitochondrial Fo complex, subunit C3 (subunit 9)
BF045461	ATP synthase, H+ transporting, mitochondrial Fo complex, subunit F2
AW462383	ATPase, H+ transporting, lysosomal accessory protein 2
CR551426	beta-2-microglobulin
BM361822	brain abundant, membrane attached signal protein 1
CN435324	BCL2-associated athanogene 6
CN433489	basonuclin 2
BF039867	bromodomain containing 9
AW465714	basigin (Ok blood group)
CR550641	minichromosome maintenance complex binding protein
CV576041	chromosome 10 open reading frame 2
CN434090	GSK3B interacting protein
BF044145	guanylyl cyclase domain containing 1
AW465168	transmembrane protein 259
AW466028	keratinocyte differentiation factor 1
BF046119	chromosome 1 open reading frame 21
CN434252	chromosome 1 open reading frame 52
CR552534	chromosome 20 open reading frame 27
CN435294	family with sequence similarity 134, member A
AW461455	mitochondrial fission factor
CN434679	zinc finger, BED-type containing 8
CN434869	glycoprotein integral membrane 1
AW465282	chromosome 9 open reading frame 156
CR551558	calcium channel, voltage-dependent, beta 1 subunit
BM362389	cell adhesion molecule 3
CR551542	caldesmon 1
AW465076	calcium homeostasis modulator 2
AW465555	calumenin
CR551253	cullin-associated and neddylation-dissociated 2 (putative)
CN432791	CAP, adenylate cyclase-associated protein 1 (yeast)
CN434299	capping protein (actin filament) muscle Z-line, alpha 1
BM365979	Cathelicidin 1
CR551993	chromobox homolog 2
CN435717	cell division cycle and apoptosis regulator 1
CR553173	coiled-coil domain containing 42
BM366888	EF-hand and coiled-coil domain containing 1
AW464746	cyclin A2
CR553408	cyclin D2
BF040432	chemokine (C-C motif) receptor 1
AW465170	chaperonin containing TCP1, subunit 3 (gamma)
AW463493	chaperonin containing TCP1, subunit 5 (epsilon)
AW463586	chaperonin containing TCP1, subunit 8 (theta)
CN433696	CD63 molecule
CR552422	cell division cycle 20
CR551658	cyclin-dependent kinase 2 associated protein 1
CN434183	cyclin-dependent kinase 8
CR552544	centromere protein M
CR551959	coiled-coil-helix-coiled-coil-helix domain containing 7
CR551914	charged multivesicular body protein 4B
CR553867	CDC-like kinase 1
AW464343	calsyntenin 3
BF040560	cytidine monophosphate N-acetylneuraminic acid synthetase
CN433145	calponin 3, acidic
CR551906	collagen, type XVIII, alpha 1
CR550572	collagen, type IV, alpha 2
BF039382	collagen, type V, alpha 1
CR550316	collagen, type IX, alpha 1
CR553610	coatomer protein complex, subunit gamma 1
CR552065	cytochrome c oxidase subunit VIIIA (ubiquitous)
CR552686	carboxypeptidase B2 (plasma)
CN435724	cellular retinoic acid binding protein 1
BM366444	collapsin response mediator protein 1
CR550800	crystallin, alpha B
CR550653	dishevelled associated activator of morphogenesis 1
CR553045	death-domain associated protein
BF041764	dCMP deaminase
BM365898	dynactin 5 (p25)
CR550603	DEAD (Asp-Glu-Ala-Asp) box polypeptide 49
CN433669	death effector domain containing 2
CR551953	DENN/MADD domain containing 2D
CN433673	dehydrogenase/reductase (SDR family) member 1
CN435159	dicer 1, ribonuclease type III
BF039861	doublesex and mab-3 related transcription factor 2
CN432450	dynein, axonemal, light chain 4
CN434991	DNA (cytosine-5-)-methyltransferase 1
BF044131	downstream neighbor of SON
BF040804	dopey family member 1
CR553850	dermatopontin
CR553569	dual specificity phosphatase 14
BM365134	dual specificity phosphatase 6
CN433339	E2F transcription factor 1
AW465374	eukaryotic translation elongation factor 1 alpha 1
CN433074	eukaryotic translation elongation factor 2
BF045790	EH domain binding protein 1
AW466024	eukaryotic translation initiation factor 1
BF041481	eukaryotic translation initiation factor 1B
BF046012	eukaryotic translation initiation factor 3, subunit C
CR551183	eukaryotic translation initiation factor 4A1
CN434806	eukaryotic translation initiation factor 4A3
CR550811	elastin
CN434340	ELOVL fatty acid elongase 6
CR553935	EPH receptor A5
CN433078	EPH receptor A7
CR550707	Era-like 12S mitochondrial rRNA chaperone 1
CN434558	endothelial cell adhesion molecule
BF046386	exosome component 9
CR552958	fatty acid binding protein 1, liver
CN432897	fatty acid binding protein 7, brain
CR551425	UBA-like domain containing 2
CN434234	family with sequence similarity 136, member A
CN433820	fibulin 2
CN434416	F-box protein 9
BM363975	F-box and WD repeat domain containing 11
CR550480	farnesyl-diphosphate farnesyltransferase 1
CR553421	fetuin B
BF042268	flavin containing monooxygenase 5
CN434107	forkhead box P2
CR551727	ferritin, heavy polypeptide 1
AW464804	ferritin, light polypeptide
CR552772	FXYD domain containing ion transport regulator 1
CN432697	frizzled class receptor 3
CR551640	glyceraldehyde-3-phosphate dehydrogenase
CN434892	growth arrest-specific 2
CR551568	growth arrest-specific 7
BF040517	group-specific component (vitamin D binding protein)
CR552673	ganglioside induced differentiation associated protein 1
AW465870	GDP dissociation inhibitor 1
CR552036	growth factor, augmenter of liver regeneration
BF045844	glutaredoxin 2
CN434952	glutamate-ammonia ligase
BF044344	glia maturation factor, beta
CN433860	guanine nucleotide binding protein (G protein), alpha 15 (Gq class)
CR552480	guanine nucleotide binding protein (G protein), beta polypeptide 1
CR552590	guanine nucleotide binding protein (G protein), beta polypeptide 2-like 1
CN435262	golgin A7
CN435531	G patch domain containing 8
BF039186	glypican 2
AW462567	G protein-coupled receptor 153
CR550332	wntless Wnt ligand secretion mediator
CR938860	G protein-coupled receptor, class C, group 5, member C
CN433725	H2A histone family, member Z
CR551492	hemoglobin, epsilon 1
AW461398	Hemoglobin gamma
CR553029	hemoglobin, zeta
CN435536	holocytochrome c synthase
CN434636	high density lipoprotein binding protein
CN433014	HECT and RLD domain containing E3 ubiquitin protein ligase 2
CR552731	HECT and RLD domain containing E3 ubiquitin protein ligase family member 6
BF043378	HIG1 hypoxia inducible domain family, member 1A pseudogene 1
AW463319	diphosphoinositol pentakisphosphate kinase 2
BM364921	hydroxymethylbilane synthase
BF043760	high mobility group box 2
BF039814	3-hydroxy-3-methylglutaryl-CoA reductase
AW465939	heme oxygenase (decycling) 1
CN433004	heterogeneous nuclear ribonucleoprotein A0
AW464702	heterogeneous nuclear ribonucleoprotein A/B
CR552072	heterogeneous nuclear ribonucleoprotein D (AU-rich element RNA binding protein 1, 37kDa)
CN433111	heterogeneous nuclear ribonucleoprotein M
BF044013	homer homolog 3 (Drosophila)
CR553205	heat shock 70kDa protein 1A
CR553964	heat shock 70kDa protein 9 (mortalin)
AW461931	immediate early response 3 interacting protein 1
CN432837	immunoglobulin (CD79A) binding protein 1
CN434215	INO80 complex subunit C
AW464632	IQ motif containing GTPase activating protein 3
AW464916	Interferon-stimulated gene 12b-like
AW464935	influenza virus NS1A binding protein
CR551829	jun proto-oncogene
CR550366	KN motif and ankyrin repeat domains 3
CR550409	lysyl-tRNA synthetase
CR553157	kelch repeat and BTB (POZ) domain containing 4
BM364562	kinesin family member 5B
AW464637	Kruppel-like factor 3 (basic)
CR550674	kelch-like family member 2
CN434164	linker for activation of T cells
CR550548	lactate dehydrogenase A
CR553806	LOC100128223
CN434538	LOC100140586
CV794657	LOC100192378
CR550465	LOC100295424
CR550333	LOC100847959
CN432410	LOC100848819
CR553795	LOC100848883
CN434617	LOC100849240
CN434178	LOC100850327
CR551119	LOC100850339
CN434792	LOC100850879
BF041183	LOC100850916
BF044067	LOC100851113
CN432810	LOC100851748
BF045106	LOC100851822
CR550699	LOC100851927
BF040828	LOC100851928
CN433966	LOC100852006
CR551142	LOC515517
BF040310	LOC531034
CN434656	LOC540096
CN434951	LOC782627
BF046462	leucine-rich repeats and immunoglobulin-like domains 3
CN433399	leucine rich repeat transmembrane neuronal 1
CR551441	LSM14B, SCD6 homolog B (S. cerevisiae)
CR551598	lymphotoxin beta receptor (TNFR superfamily, member 3)
CN434246	mitogen-activated protein kinase kinase 4
CR553722	mitogen-activated protein kinase 7
BM362765	late endosomal/lysosomal adaptor, MAPK and MTOR activator 3
CN435725	MARVEL domain containing 1
AW462728	minichromosome maintenance complex component 2
CR552210	microcephalin 1
CN432423	multiple endocrine neoplasia I
CN433369	lysine (K)-specific methyltransferase 2E
AW461452	myeloid/lymphoid or mixed-lineage leukemia (trithorax homolog, Drosophila); translocated to, 11
CR552987	myeloid/lymphoid or mixed-lineage leukemia (trithorax homolog, Drosophila); translocated to, 4
CR553793	MTOR associated protein, LST8 homolog (S. cerevisiae)
CN434376	mitochondrial ribosomal protein L9
CR551505	mitochondrial ribosomal protein S18B
CR550420	msh homeobox 1
AW462799	mitochondrial ribosome-associated GTPase 1
BM365991	matrix-remodelling associated 7
BM364502	myosin, heavy chain 8, skeletal muscle, perinatal
CR550891	myosin, light chain 2, regulatory, cardiac, slow
CR552206	myosin XVIIIB
CR552968	nucleosome assembly protein 1-like 5
BF042851	non-SMC condensin II complex, subunit H2
CN433075	NADH dehydrogenase (ubiquinone) Fe-S protein 5, 15kDa (NADH-coenzyme Q reductase)
BM361946	NADH dehydrogenase (ubiquinone) Fe-S protein 7, 20kDa (NADH-coenzyme Q reductase)
BF040489	neurofilament, light polypeptide
CR550698	NIMA-related kinase 9
CR552754	nuclear factor I/C (CCAAT-binding transcription factor)
CN435336	NIF3 NGG1 interacting factor 3-like 1 (S. cerevisiae)
CR553454	nitric oxide synthase interacting protein
BF043697	nuclear receptor subfamily 2, group F, member 2
CR550769	nuclear receptor subfamily 5, group A, member 2
CV794668	nudix (nucleoside diphosphate linked moiety X)-type motif 16
AW461649	nudix (nucleoside diphosphate linked moiety X)-type motif 5
AW462578	Translocase of outer mitochondrial membrane 6 homolog (yeast)
CN433099	ornithine decarboxylase 1
CN432776	optic atrophy 3 (autosomal recessive, with chorea and spastic paraplegia)
AW464404	oxysterol binding protein-like 6
BF040703	Pregnancy-associated glycoprotein 7
CR553788	pantothenate kinase 4
CN433325	pre-B-cell leukemia homeobox interacting protein 1
CN434831	cyclin-dependent kinase 17
CN433760	prefoldin subunit 6
bcaz0009a.d.11	pleckstrin homology-like domain, family A, member 1
BF041455	peptidase inhibitor 3, skin-derived
CR553046	phosphatidylinositol-4,5-bisphosphate 3-kinase, catalytic subunit delta
CN432578	polycystic kidney disease 1 (autosomal dominant)
BF043671	PBX/knotted 1 homeobox 2
CN435454	pleckstrin homology domain containing, family H (with MyTH4 domain) member 2
AW461353	polymerase (RNA) II (DNA directed) polypeptide I, 14.5kDa
CN435728	polymerase (RNA) II (DNA directed) polypeptide J, 13.3kDa
bcaz0008a.c.14	protein-O-mannosyltransferase 2
BF046115	peptidylprolyl isomerase H (cyclophilin H)
AW465044	protein phosphatase 1, catalytic subunit, gamma isozyme
CN432743	protein phosphatase 1, regulatory (inhibitor) subunit 14B
AW466081	protein phosphatase 1, regulatory subunit 9A
BF039435	protein phosphatase 3, catalytic subunit, alpha isozyme
AW465008	protein phosphatase 4, catalytic subunit
CN435569	peroxiredoxin 3
CN434795	prickle homolog 4 (Drosophila)
BF039162	protein kinase, cAMP-dependent, regulatory, type I, alpha
CR550365	protein kinase C, gamma
CR553857	protein arginine methyltransferase 1
BF039699	protein arginine methyltransferase 6
CR551394	peripherin
CR551300	proteasome (prosome, macropain) subunit, beta type, 6
BF045315	proteasome (prosome, macropain) 26S subunit, non-ATPase, 14
CN435594	proteasome (prosome, macropain) assembly chaperone 3
CR551168	paraspeckle component 1
CR552151	patched 2
AW464490	protein tyrosine phosphatase-like A domain containing 1
BM365931	peroxidasin homolog (Drosophila)
CN435575	pyridine nucleotide-disulphide oxidoreductase domain 2
BF039900	RAB12, member RAS oncogene family
CR551275	RAB2A, member RAS oncogene family
CR553267	RNA binding motif protein 4
AW463858	RNA binding motif protein, X-linked 2
AW464354	reticulocalbin 1, EF-hand calcium binding domain
BM362883	receptor accessory protein 5
BF042812	ras homolog family member U
CR551797	ring finger protein 167
CR553316	RNA binding protein S1, serine-rich domain
BM362530	ribosomal protein L10
BF045042	ribosomal protein L11
BM363944	ribosomal protein L15
CR552604	ribosomal protein L22
CN433732	ribosomal protein L26
AW462910	ribosomal protein L30
AW462418	ribosomal protein L35a
BF043010	ribosomal protein L6
CR552227	ribonuclease P/MRP 40kDa subunit
CN434294	ribosomal protein S11
AW465134	ribosomal protein S14
CN435133	ribosomal protein S2
AW465802	ribosomal protein S24
CN432840	ribosomal protein S27-like
AW465235	ribosomal protein S28
CR550728	ribosomal protein S5
BF042163	rhotekin
CR553817	reticulon 4
CN433979	retinoid X receptor, gamma
CR553898	S100 calcium binding protein A2
AW464770	SAP30-like
CN435111	secretory carrier membrane protein 4
BM365446	CWC27 spliceosome-associated protein homolog (S. cerevisiae)
CN434238	sema domain, transmembrane domain (TM), and cytoplasmic domain, (semaphorin) 6C
AW464851	septin 1
CR551779	septin 2
CR551227	SET domain containing 1A
CR552586	Splicing factor 3B 14 kDa subunit
BF042802	secreted frizzled-related protein 1
CR553188	SH3 and multiple ankyrin repeat domains 2
AW462352	soc-2 suppressor of clear homolog (C. elegans)
CR553635	siah E3 ubiquitin protein ligase 1
CN432618	solute carrier family 16 (monocarboxylate transporter), member 3
CR552537	solute carrier family 17 (acidic sugar transporter), member 5
CR553897	solute carrier family 25, member 44
CV576040	solute carrier family 2 (facilitated glucose transporter), member 1
CR550557	solute carrier family 35, member A4
BF046644	solute carrier family 35 (GDP-fucose transporter), member C2
AW461652	solute carrier family 35, member E1
CN435179	solute carrier family 7, member 6 opposite strand
BF045561	solute carrier family 9, subfamily A (NHE6, cation proton antiporter 6), member 6
CR550356	sarcolipin
BF045878	structural maintenance of chromosomes 1A
CN433406	sphingomyelin phosphodiesterase, acid-like 3B
CN432839	small muscle protein, X-linked
CN435437	SNF8, ESCRT-II complex subunit
CV794658	small nucleolar RNA, H/ACA box 2B
CR551761	small nuclear ribonucleoprotein 70kDa (U1)
CR553427	small nuclear ribonucleoprotein polypeptide C
CN434060	small nuclear ribonucleoprotein polypeptide E
CN434020	small nuclear ribonucleoprotein polypeptide G
CN434561	sorting nexin 5
CR552669	sterol O-acyltransferase 2
CR552703	SRY (sex determining region Y)-box 11
CR551576	SRY (sex determining region Y)-box 2
BF041469	spastin
CR551769	spermatogenesis associated, serine-rich 2-like
BF041337	spastic paraplegia 20 (Troyer syndrome)
BF039865	sprouty-related, EVH1 domain containing 1
AW462665	Sjogren syndrome nuclear autoantigen 1
AW465641	syntaxin 3
CV794669	sulfatase 2
CR552783	TAF2 RNA polymerase II, TATA box binding protein (TBP)-associated factor, 150kDa
CN434870	transaldolase 1
CR553686	TAR (HIV-1) RNA binding protein 2
AW464834	TBC1 domain family, member 12
CR551436	transcription factor 4
CN434902	TRK-fused gene
CN435746	exoribonuclease 1
CN433816	thrombospondin, type I, domain containing 1
CR551130	Tripartite motif containing 28
CV576046	translocase of inner mitochondrial membrane 13 homolog (yeast)
CN435269	transmembrane protein 123
BF045342	transmembrane protein 128
BM362887	CTD nuclear envelope phosphatase 1 regulatory subunit 1
BF046282	transmembrane protein 47
BM366953	transmembrane and ubiquitin-like domain containing 2
CR553444	tumor necrosis factor receptor superfamily, member 25
BF046357	tropomyosin 1 (alpha)
CR552923	tripartite motif containing 38
CN432760	tripartite motif containing 41
BM364878	tRNA phosphotransferase 1
CR551265	Ts translation elongation factor, mitochondrial
CN435623	testis-specific serine kinase 3
CR551550	transthyretin
BF042825	tubulin, epsilon 1
CN432660	ubiquitin-like modifier activating enzyme 3
CR550714	ubiquitin-conjugating enzyme E2C
CR552293	ubiquitin-conjugating enzyme E2M
CN434074	ubiquitin-conjugating enzyme E2Z
CR552587	ubiquitin family domain containing 1
AW465629	UHRF1 binding protein 1
CR551124	UTP3, small subunit (SSU) processome component, homolog (S. cerevisiae)
CR550599	ubiquitously-expressed, prefoldin-like chaperone
CN435458	vascular endothelial zinc finger 1
CN434531	charged multivesicular body protein 3
AW465491	WD repeat domain 1
CR552888	WEE1 G2 checkpoint kinase
CN435303	wingless-type MMTV integration site family, member 5B
CN432648	WSC domain containing 1
BF041373	X inactive specific transcript (non-protein coding)
BF045248	Y box binding protein 1
AW463718	zinc finger, MYND-type containing 19
CR550625	zinc finger protein 154
BM365290	zinc finger protein 74

## Sheet: Table 4
Table 4 - 1193 common genes between Trophoblast and ExEndoderm
GB acc num	Gene Description
BF045587	apoptosis antagonizing transcription factor
BM362155	abhydrolase domain containing 14A
AW463688	activator of basal transcription 1
BF046493	acetyl-CoA acyltransferase 1
BF039894	acyl-CoA dehydrogenase family, member 8
AW463774	acyl-CoA dehydrogenase, very long chain
BF045408	ArfGAP with coiled-coil, ankyrin repeat and PH domains 2
AW461420	ATP citrate lyase
AW462034	acid phosphatase 2, lysosomal
AW463855	acid phosphatase 5, tartrate resistant
BF044980	acyl-CoA synthetase long-chain family member 1
AW465814	ARP5 actin-related protein 5 homolog (yeast)
AW461333	ADAM metallopeptidase domain 28
BM362192	aarF domain containing kinase 5
CR550616	activity-dependent neuroprotector homeobox
AW466051	adenylosuccinate lyase
BF045777	1-acylglycerol-3-phosphate O-acyltransferase 1
BF040764	angiotensin II receptor-associated protein
BF045955	5-phosphohydroxy-L-lysine phospho-lyase
BF046223	AT hook, DNA binding motif, containing 1
BM365207	allograft inflammatory factor 1-like
CN433900	aryl hydrocarbon receptor interacting protein
BF043465	adenylate kinase 1
BF039595	adenylate kinase 4
AW464876	A kinase (PRKA) anchor protein 13
BF046222	A kinase (PRKA) anchor protein 8-like
BF042868	v-akt murine thymoma viral oncogene homolog 2
AW464140	aldehyde dehydrogenase 3 family, member B1
CR550479	ALG14, UDP-N-acetylglucosaminyltransferase subunit
BF039718	alkB, alkylation repair homolog 1 (E. coli)
BF043088	Alstrom syndrome 1
CR550377	alpha-1-microglobulin/bikunin precursor
BF041516	autocrine motility factor receptor, E3 ubiquitin protein ligase
BF043647	AMMECR1-like
BF039623	anaphase promoting complex subunit 1
AW463287	anaphase promoting complex subunit 2
AW461828	ANKH inorganic pyrophosphate transport regulator
BF040297	ankyrin repeat and LEM domain containing 2
BF046098	ankyrin repeat and MYND domain containing 2
BF043739	ankyrin repeat domain 11
AW464401	ankyrin repeat domain 12
BM365224	ankyrin repeat domain 17
BF039515	ankyrin repeat domain 28
AW462653	ankyrin repeat domain 33B
AW461884	sosondowah ankyrin repeat domain family member A
BF041575	annexin A5
BF039192	annexin A6
AW464249	adaptor-related protein complex 2, beta 1 subunit
BF042538	adaptor-related protein complex 3, delta 1 subunit
AW464545	adaptor-related protein complex 3, mu 1 subunit
BF042227	amyloid beta (A4) precursor protein-binding, family A, member 3
BM366600	amyloid beta (A4) precursor protein-binding, family B, member 1 interacting protein
BF045894	adaptor protein, phosphotyrosine interaction, PH domain and leucine zipper containing 2
AW464641	5'-adenylylsulfate reductase 3
BF044049	adenine phosphoribosyltransferase
BF041834	aquaporin 3 (Gill blood group)
BF045169	aquarius intron-binding spliceosomal factor
AW465270	A-Raf proto-oncogene, serine/threonine kinase
AW464330	ADP-ribosylation factor 5
AW465915	ADP-ribosylation factor GTPase activating protein 3
BF041260	Rho GTPase activating protein 21
BF043143	Rho GTPase activating protein 29
BM362136	Rho GTPase activating protein 9
AW465116	Rho guanine nucleotide exchange factor (GEF) 12
CR550649	AT rich interactive domain 5B (MRF1-like)
AW465781	ariadne RBR E3 ubiquitin protein ligase 1
BF042411	ariadne RBR E3 ubiquitin protein ligase 2
AW464997	ADP-ribosylation factor-like 10
CR553864	ADP-ribosylation factor-like 8A
BF045592	aryl hydrocarbon receptor nuclear translocator
AW464557	actin related protein 2/3 complex, subunit 1A, 41kDa
CR552371	actin related protein 2/3 complex, subunit 2, 34kDa
BF039187	actin related protein 2/3 complex, subunit 5, 16kDa
AW461741	arrestin domain containing 2
BF042302	arylsulfatase A
AW463329	Activating signal cointegrator 1 complex subunit 1
CR552898	anti-silencing function 1A histone chaperone
BF043599	proline rich 15-like
AW464633	activating transcription factor 3
CR550520	ATPase, class VI, type 11A
AW463618	ATPase, Na+/K+ transporting, beta 1 polypeptide
AW462021	ATPase, Ca++ transporting, ubiquitous
AW464602	ATP synthase, H+ transporting, mitochondrial F1 complex, delta subunit
AW464381	ATP synthase, H+ transporting, mitochondrial Fo complex, subunit B1
AW463143	ATP synthase, H+ transporting, mitochondrial Fo complex, subunit G
BF044783	ATP5S-like
AW465974	ATPase, H+ transporting, lysosomal accessory protein 1
AW463755	ATPase, H+ transporting, lysosomal 38kDa, V0 subunit d1
AW463255	ATPase, H+ transporting, lysosomal 56/58kDa, V1 subunit B2
BF044458	ataxin 1
BM364471	ataxin 7-like 3B
BF043965	aurora kinase A interacting protein 1
AW465112	arginine vasopressin-induced 1
BF045001	BAI1-associated protein 2
BF041056	abhydrolase domain containing 16A
BM365054	bromodomain adjacent to zinc finger domain, 2B
AW462249	basal cell adhesion molecule (Lutheran blood group)
BF043710	breast cancer anti-estrogen resistance 3
BF044345	BCL2-related protein A1
BF039805	breakpoint cluster region
AW466203	bifunctional apoptosis regulator
AW464172	basic helix-loop-helix family, member e40
AW463955	Bloom syndrome, RecQ helicase-like
BF045110	bone morphogenetic protein 6
BF045350	Major histocompatibility complex class II
AW464674	bromodomain containing 2
BF046598	bromodomain containing 4
BF041953	bone marrow stromal cell antigen 2
AW464552	BTB (POZ) domain containing 10
AW462492	BTB (POZ) domain containing 7
AW463900	B-cell translocation gene 1, anti-proliferative
AW465401	BTG family, member 2
AW463822	butyrophilin, subfamily 3, member A2
BF040524	BUB3 mitotic checkpoint protein
AW463689	ribosome production factor 2 homolog (S. cerevisiae)
BF041884	basic leucine zipper and W2 domains 1
AW464885	transmembrane protein 254
CR551031	chromosome 11 open reading frame 54
AW463315	single-pass membrane protein with coiled-coil domains 4
AW463348	chromosome 11 open reading frame 96
BF045165	chromosome 12 open reading frame 29
BF045239	autophagy related 101
AW464828	chromosome 14 open reading frame 119
BF046199	chromosome 15 open reading frame 39
CR553164	chromosome 15 open reading frame 40
CN433588	cell death-inducing p53 target 1
BF043070	chromosome 16 open reading frame 74
BF046735	chromosome 12 open reading frame 43
AW464582	chromosome 17 open reading frame 80
BF044358	U6 snRNA biogenesis 1
BF044643	chromosome 19 open reading frame 12
BF045411	chromosome 18 open reading frame 21
AW466146	chromosome 18 open reading frame 32
BF039218	coordinator of PRMT5, differentiation stimulator
AW464826	chromosome 19 open reading frame 10
BF044971	R3H domain containing 4
BF043915	xyloside xylosyltransferase 1
BF043450	chromosome 1 open reading frame 123
AW461991	SUZ RNA binding domain containing 1
AW466149	chromosome 1 open reading frame 168
BF044609	chromosome 1 open reading frame 210
CN432742	chromosome 1 open reading frame 50
BF045177	complement component 2
AW462353	mitochondrial genome maintenance exonuclease 1
BF044178	chromosome 4 open reading frame 29
AW462485	cysteine-rich transmembrane module containing 1
AW465427	chromosome 6 open reading frame 106
AW461688	M-phase specific PLK1 interacting protein
AW464816	chromosome 12 open reading frame 49
BF044011	chromosome 9 open reading frame 91
AW464722	calmodulin-like 5
BF044772	calcium/calmodulin-dependent protein kinase II delta
CR551605	calcium/calmodulin-dependent protein kinase kinase 2, beta
BF044404	Calnexin
BF042401	cysteinyl-tRNA synthetase 2, mitochondrial (putative)
AW464412	calcium/calmodulin-dependent serine protein kinase (MAGUK family)
AW464529	Cathelicidin 5
AW462701	carbonyl reductase 4
BF045616	coiled-coil domain containing 101
AW465971	Coiled-coil domain containing 152
BF046093	coiled-coil domain containing 53
AW463203	coiled-coil domain containing 68
BF046450	coiled-coil domain containing 85B
BF039922	cyclin A1
BF045762	cyclin C
BM362987	cyclin D3
BF039466	cyclin O
AW462000	CD164 molecule, sialomucin
BM362928	CD2 (cytoplasmic tail) binding protein 2
BF039559	CD300c molecule
BM365183	CD3e molecule, epsilon (CD3-TCR complex)
BF044213	CD44 molecule (Indian blood group)
AW463847	CD58 molecule
BF042639	codanin 1
AW461687	cell division cycle 34
BF039666	CDC42 effector protein (Rho GTPase binding) 2
BF044012	CDC42 effector protein (Rho GTPase binding) 3
AW462842	CDC42 small effector 1
AW463488	cyclin-dependent kinase 3
AW465448	cyclin-dependent kinase 4
BF045435	CDK5 regulatory subunit associated protein 2
AW465085	cyclin-dependent kinase 6
AW465279	cyclin-dependent kinase 9
AW463679	cyclin-dependent kinase inhibitor 1C (p57, Kip2)
AW464222	CDKN2A interacting protein N-terminal like
BF043684	chromodomain protein, Y-like
AW465884	carcinoembryonic antigen-related cell adhesion molecule 19
AW464215	CCAAT/enhancer binding protein (C/EBP), beta
AW465716	centromere protein A
BF045391	centromere protein V
BM364966	centrosomal protein 164kDa
AW463149	ceramide synthase 2
CR550407	Centrin 4
BF046096	cingulin
AW462264	coiled-coil-helix-coiled-coil-helix domain containing 3
BF039246	calcium homeostasis endoplasmic reticulum protein
AW461959	choline kinase alpha
BM366037	cholinergic receptor, nicotinic, beta 1 (muscle)
AW462789	Cbp/p300-interacting transactivator, with Glu/Asp-rich carboxy-terminal domain, 2
AW465575	claudin 4
BF043957	claudin domain containing 1
AW465633	CAP-GLY domain containing linker protein 1
AW464992	clathrin, light chain A
BF044423	carboxymethylenebutenolidase homolog (Pseudomonas)
BM366064	CKLF-like MARVEL transmembrane domain containing 3
AW465556	cyclic nucleotide gated channel beta 3
BF042049	calponin 2
BF042325	collagen, type XII, alpha 1
BF043484	collagen, type VI, alpha 1
AW464035	COMM domain containing 4
AW464913	COMM domain containing 5
AW462067	COMM domain containing 9
AW462471	catechol-O-methyltransferase
AW464953	coatomer protein complex, subunit beta 1
AW465514	coatomer protein complex, subunit epsilon
AW466124	COP9 signalosome subunit 2
AW464681	COP9 signalosome subunit 5
AW465607	COP9 signalosome subunit 7A
AW464695	COP9 signalosome subunit 8
BF043548	coenzyme Q9
BF040599	cytochrome c oxidase subunit Va
BM364927	cytochrome c oxidase subunit VIb polypeptide 1 (ubiquitous)
AW463236	carnitine palmitoyltransferase 1A (liver)
BF041729	cysteine-rich protein 1 (intestinal)
BF041028	cysteine-rich secretory protein LCCL domain containing 2
AW465898	v-crk avian sarcoma virus CT10 oncogene homolog-like
AW462203	CREB regulated transcription coactivator 3
CR550671	crystallin, alpha A
CR551602	crystallin, gamma C
BF043882	citrate synthase
BF040002	colony stimulating factor 1 receptor
AW463978	chorionic somatomammotropin hormone 1 (placental lactogen)
AW463571	casein kinase 1, delta
BF043344	casein kinase 1, epsilon
AW463452	cysteine and glycine-rich protein 2
BF044698	CSRP2 binding protein
BF044633	C-terminal binding protein 2
BF044646	catenin (cadherin-associated protein), delta 1
BF044942	cathepsin S
AW462127	cathepsin Z
BF044683	CTTNBP2 N-terminal like
AW463646	chemokine (C-X-C motif) ligand 16
AW464983	cytochrome b561 family, member D1
AW465247	cytochrome b5 type B (outer mitochondrial membrane)
BF046387	cytochrome b5 domain containing 2
AW464135	cytochrome c, somatic
AW463968	cytoplasmic FMR1 interacting protein 2
AW463909	cytochrome P450, family 4, subfamily A, polypeptide 11
BF043360	cysteine/tyrosine-rich 1
BF040210	Dab, mitogen-responsive phosphoprotein, homolog 2 (Drosophila)
BF043897	diacylglycerol lipase, beta
CR553524	death-associated protein
AW465554	diazepam binding inhibitor (GABA receptor modulator, acyl-CoA binding protein)
AW465967	dysbindin (dystrobrevin binding protein 1) domain containing 1
AW463830	dynactin 1
AW464608	dynactin 2 (p50)
BF043899	dicarbonyl/L-xylulose reductase
AW463090	DNA-damage-inducible transcript 3
BF044007	dolichyl-diphosphooligosaccharide--protein glycosyltransferase subunit (non-catalytic)
BF041597	DEAD (Asp-Glu-Ala-Asp) box polypeptide 23
AW466077	DEAD (Asp-Glu-Ala-Asp) box polypeptide 47
BF040590	DEAD (Asp-Glu-Ala-Asp) box polypeptide 50
BF039216	delta(4)-desaturase, sphingolipid 1
BF045775	DENN/MADD domain containing 2A
BF044787	derlin 1
AW462674	desmin
AW462572	DGCR8 microprocessor complex subunit
AW462585	diacylglycerol kinase, alpha 80kDa
BF040275	diacylglycerol kinase, eta
AW463573	death inducer-obliterator 1
AW464660	dihydrolipoamide dehydrogenase
CN432787	discs, large homolog 3 (Drosophila)
AW462766	DnaJ (Hsp40) homolog, subfamily A, member 4
BF042292	DnaJ (Hsp40) homolog, subfamily B, member 1
BF039689	DnaJ (Hsp40) homolog, subfamily B, member 11
AW466210	DnaJ (Hsp40) homolog, subfamily B, member 6
BF041126	DnaJ (Hsp40) homolog, subfamily C, member 12
BF039325	DnaJ (Hsp40) homolog, subfamily C, member 3
BF044846	DNA (cytosine-5-)-methyltransferase 3 alpha
AW465906	aspartyl aminopeptidase
BF046171	dedicator of cytokinesis 10
AW463757	dedicator of cytokinesis 9
AW462239	dopey family member 2
AW463033	dolichyl-phosphate mannosyltransferase polypeptide 2, regulatory subunit
AW465330	D-tyrosyl-tRNA deacylase 1
CR553132	dynein, cytoplasmic 1, light intermediate chain 2
AW464594	dual-specificity tyrosine-(Y)-phosphorylation regulated kinase 3
BF040027	EBNA1 binding protein 2
CN434860	emopamil binding protein-like
AW462563	enoyl CoA hydratase domain containing 1
AW466195	endothelial differentiation-related factor 1
BF041020	eukaryotic elongation factor-2 kinase
CR553306	EGF containing fibulin-like extracellular matrix protein 2
AW464796	EF-hand domain (C-terminal) containing 1
BF040069	ephrin-A1
AW462601	ephrin-A4
CR550733	EGF-like-domain, multiple 8
BF043200	egl-9 family hypoxia-inducible factor 2
AW465035	egl-9 family hypoxia-inducible factor 3
BF045929	EH-domain containing 1
BF044385	eukaryotic translation initiation factor 2, subunit 2 beta, 38kDa
BF043574	Eukaryotic translation initiation factor 2 subunit 3 structural gene Y-linked
AW462767	eukaryotic translation initiation factor 4 gamma, 3
BF042477	eukaryotic translation initiation factor 5
AW463979	E74-like factor 1 (ets domain transcription factor)
AW463485	E74-like factor 2 (ets domain transcription factor)
AW463268	E74-like factor 3 (ets domain transcription factor, epithelial-specific )
BF041872	engulfment and cell motility 2
AW464969	emerin
BF040403	EMI domain containing 1
AW461361	echinoderm microtubule associated protein like 2
BM366497	echinoderm microtubule associated protein like 3
AW463375	ectonucleotide pyrophosphatase/phosphodiesterase 1
AW464006	ectonucleotide pyrophosphatase/phosphodiesterase 5 (putative)
AW461756	ectonucleoside triphosphate diphosphohydrolase 8
AW463005	endothelial PAS domain protein 1
AW462087	erythrocyte membrane protein band 4.1 like 5
CN434981	epsin 2
AW465888	excision repair cross-complementation group 8
AW463645	v-ets avian erythroblastosis virus E26 oncogene homolog
BF046220	endoplasmic reticulum-golgi intermediate compartment (ERGIC) 1
AW464604	ER lipid raft associated 2
BF040379	esterase D
AW461939	espin
CR553152	exocyst complex component 8
CN433350	enhancer of zeste 2 polycomb repressive complex 2 subunit
BF045212	ezrin
AW464837	F11 receptor
BF044141	coagulation factor II (thrombin) receptor-like 3
AW464379	coagulation factor III (thromboplastin, tissue factor)
BF043325	family with sequence similarity 107, member B
AW465799	family with sequence similarity 129, member B
BF045032	family with sequence similarity 134, member B
BF045639	family with sequence similarity 13, member B
AW462041	family with sequence similarity 173, member A
BF040233	family with sequence similarity 20, member C
AW461565	suppressor of Ty 20 homolog (S. cerevisiae)
BF044372	family with sequence similarity 49, member B
AW465465	neurexophilin and PC-esterase domain family, member 3
BM362316	extended synaptotagmin-like protein 1
AW462931	family with sequence similarity 65, member A
AW464646	regulator of microtubule dynamics 1
BF044789	regulator of microtubule dynamics 3
CR552737	fatty acid synthase
AW462949	Fas (TNFRSF6) binding factor 1
BF044875	fibulin 5
BM364727	lysine (K)-specific demethylase 2A
AW464989	F-box protein 11
BF039392	F-box protein 25
BF046302	F-box protein 31
BF043659	fem-1 homolog a (C. elegans)
BF043488	fibroblast growth factor 1 (acidic)
BF040253	four and a half LIM domains 1
AW466197	fat storage-inducing transmembrane protein 2
BF042699	flightless I homolog (Drosophila)
BF042627	LOC100851490
BF046433	fibronectin leucine rich transmembrane protein 2
AW461833	feline leukemia virus subgroup C cellular receptor family, member 2
BM366500	formin binding protein 4
AW465605	fibronectin type III domain containing 3B
AW463531	FOS-like antigen 2
BF041506	forkhead box O1
BF045505	fucosidase, alpha-L- 1, tissue
BF045361	fucokinase
AW461804	frizzled class receptor 5
CR553696	GABA(A) receptor-associated protein
AW464348	growth arrest and DNA-damage-inducible, beta
BF041765	galactose-3-O-sulfotransferase 1
BF042631	galactose-3-O-sulfotransferase 3
BF040147	galactokinase 1
AW462202	polypeptide N-acetylgalactosaminyltransferase 12
AW462097	GTPase activating protein and VPS9 domains 1
AW463985	GAR1 ribonucleoprotein
BF042173	grancalcin, EF-hand calcium binding protein
CN434840	GC-rich sequence DNA-binding factor 1
BF039667	glial cells missing homolog 1 (Drosophila)
BF041857	glucosaminyl (N-acetyl) transferase 3, mucin type
BF044119	growth differentiation factor 6
BM365075	GTP binding protein overexpressed in skeletal muscle
BF044533	gem (nuclear organelle) associated protein 8
BF041850	gamma-glutamyltransferase 1
AW465818	growth hormone inducible transmembrane protein
BF045443	GIPC PDZ domain containing family, member 2
AW463852	G protein-coupled receptor kinase interacting ArfGAP 1
BF042112	SLX1 structure-specific endonuclease subunit homolog A (S. cerevisiae)
BF044364	gap junction protein, alpha 3, 46kDa
AW464367	gap junction protein, beta 5, 31.1kDa
BF039671	GLI pathogenesis-related 2
BF041425	glycolipid transfer protein
AW463523	glioma tumor suppressor candidate region gene 2
AW461724	GM2 ganglioside activator
BF039061	GDP-mannose pyrophosphorylase A
BM362625	golgin B1
AW465415	golgi SNAP receptor complex member 1
BM364613	glutamic-oxaloacetic transaminase 2, mitochondrial
BM366646	GC-rich promoter binding protein 1
AW464334	GC-rich promoter binding protein 1-like 1
CR552741	glucose-6-phosphate isomerase
BF040020	G protein-coupled receptor 89A
BF046725	glutathione peroxidase 8 (putative)
AW465838	GRAM domain containing 1C
BF039242	GRAM domain containing 4
AW462262	glyoxylate reductase/hydroxypyruvate reductase
AW462333	family with sequence similarity 110, member D
AW463509	glycogen synthase kinase 3 beta
AW462514	G1 to S phase transition 1
AW465225	glutathione S-transferase zeta 1
AW465671	G-2 and S-phase expressed 1
AW461406	gametocyte specific factor 1
BF045552	glycosyltransferase-like 1B
AW462499	H19, imprinted maternally expressed transcript (non-protein coding)
AW464856	H2A histone family, member V
CN433291	H2A histone family, member X
BF040328	hepatitis A virus cellular receptor 1
AW464671	HCLS1 associated protein X-1
BF040519	histone deacetylase 1
BM362696	haloacid dehalogenase-like hydrolase domain containing 3
CR551523	HEAT repeat containing 1
BF045874	HEAT repeat containing 3
CR552442	headcase homolog (Drosophila)
BF046502	hexamethylene bis-acetamide inducible 2
BF040600	hes-related family bHLH transcription factor with YRPW motif 1
BF040872	hippocampus abundant transcript-like 1
AW463747	3-hydroxyisobutyryl-CoA hydrolase
BF040469	homeodomain interacting protein kinase 3
CR553494	homeodomain interacting protein kinase 4
BM366099	Histone H4 replacement-like
BF046648	HMG box domain containing 3
BF040757	heme oxygenase (decycling) 2
AW462159	hematological and neurological expressed 1
AW461707	heterogeneous nuclear ribonucleoprotein U (scaffold attachment factor A)
BF041159	heterochromatin protein 1, binding protein 3
BF041596	hypoxanthine phosphoribosyltransferase 1
AW465382	heparanase
AW461591	heat shock transcription factor 1
AW464863	heat shock 27kDa protein 1
AW462871	heat shock 27kDa protein family, member 7 (cardiovascular)
BF043130	HSPB (heat shock 27kDa) associated protein 1
BF041102	isoamyl acetate-hydrolyzing esterase 1 homolog (S. cerevisiae)
BF041067	islet cell autoantigen 1, 69kDa
BF041823	intercellular adhesion molecule 1
AW463040	iduronidase, alpha-L-
AW462699	interferon-related developmental regulator 2
BF040682	intraflagellar transport 74
CN434782	insulin-like growth factor binding protein 5
BF040046	immunoglobulin superfamily, member 5
AW464606	interleukin 10 receptor, beta
BM366338	interleukin 12 receptor, beta 1
BF040232	interleukin 13 receptor, alpha 1
BM366766	interleukin 16
AW461548	interleukin 6 receptor
BF039564	chemokine (C-X-C motif) ligand 8
AW461477	inositol(myo)-1(or 4)-monophosphatase 2
BF039924	inhibitor of growth family, member 4
BF045124	inositol polyphosphate-4-phosphatase, type II, 105kDa
BF044982	inositol polyphosphate-5-phosphatase, 145kDa
AW465475	insulin induced gene 2
AW465525	IQ motif containing B1
AW464325	IQ motif containing GTPase activating protein 2
BF044223	IQ motif and Sec7 domain 1
BM366536	interferon regulatory factor 1
BF040589	interferon regulatory factor 3
AW463398	interferon regulatory factor 6
BF039375	interferon regulatory factor 7
BF041634	insulin receptor substrate 2
AW463668	iron-sulfur cluster assembly enzyme
BF040805	isochorismatase domain containing 2
CR552800	integrin, alpha V
BF040059	integrin beta 1 binding protein 1
AW466136	Integrin beta 2
BF046589	integrin, beta 4
AW465809	integral membrane protein 2B
BF041175	inositol-tetrakisphosphate 1-kinase
BF041981	junctional adhesion molecule 3
AW461906	jumonji, AT rich interactive domain 2
AW463893	jumonji domain containing 6
BF042961	Josephin domain containing 1
AW463439	jun B proto-oncogene
AW465925	KN motif and ankyrin repeat domains 2
AW464700	K(lysine) acetyltransferase 2A
BF042480	KIAA0020
BF042902	KIAA0195
AW461532	KIAA0196
BF041627	KIAA2013
CR553885	kinesin family member 13A
BF046003	kinesin family member 16B
AW466070	kinesin family member C3
BF044638	kinesin light chain 2
BF043421	Kruppel-like factor 15
AW464255	kelch domain containing 10
BF044906	kelch-like family member 15
BF042630	kelch-like family member 3
AW463298	keratin 19
AW465056	keratinocyte associated protein 2
BF041185	kinase suppressor of ras 1
BF042810	L(3)mbt-like 1 (Drosophila)
AW463880	laminin, beta 1
AW464747	lysosomal-associated membrane protein 1
AW464690	leucine aminopeptidase 3
CR551572	La ribonucleoprotein domain family, member 7
BF039349	lymphocyte cytosolic protein 1 (L-plastin)
BF040479	LIM domain binding 1
AW464116	leukocyte receptor cluster (LRC) member 1
AW466091	leptin receptor overlapping transcript-like 1
AW464241	lectin, galactoside-binding, soluble, 3
AW466029	lectin, galactoside-binding, soluble, 9
AW465293	lectin, galactoside-binding-like
BF041987	ligatin
BF039282	lectin, mannose-binding, 1
BF043945	limb development membrane protein 1
BF039373	LIM and cysteine-rich domains 1
BF040463	ligand of numb-protein X 2
BF044853	LOC100126544
BF046342	LOC100133169
BF046691	LOC100138973
BF043156	LOC100139164
BF044334	LOC100139246
BF044670	LOC100140002
AW463339	LOC100140384
AW464760	LOC100196901
BF045657	LOC100292328
BM364846	LOC100295268
AW464462	LOC100297748
BM362291	LOC100335800
CR551652	LOC100336141
BF043216	LOC100847212
AW465621	LOC100847604
AW465584	LOC100847835
AW463424	LOC100848050
AW463075	LOC100848574
BF044644	LOC100849276
AW464657	LOC100849287
AW466156	LOC100849594
AW464579	LOC100849869
AW465217	LOC100849901
CR551745	LOC100850153
CR552218	LOC100850393
CN432687	LOC100850521
CR552634	LOC100851118
BF041155	LOC100851125
BF039352	LOC100851133
BF046155	LOC100851517
BF040266	LOC100851772
AW461454	LOC100852098
BF041867	LOC512251
BF039735	LOC514189
BF046409	LOC516723
AW465902	LOC540056
AW465717	LOC615263
BM362697	LOC616860
BF040531	LOC787839
AW461744	LOC788335
AW463116	LOC788473
BF045413	loss of heterozygosity, 12, chromosomal region 1
AW462617	lon peptidase 1, mitochondrial
BM364584	lon peptidase 2, peroxisomal
CN434048	lysophosphatidylcholine acyltransferase 1
AW461615	low density lipoprotein receptor-related protein 8, apolipoprotein e receptor
AW462669	leucine rich repeat containing 8 family, member E
BF046228	leucine-rich repeats and WD repeat domain containing 1
BF046429	LSM6 homolog, U6 small nuclear RNA associated (S. cerevisiae)
BF043473	LSM8 homolog, U6 small nuclear RNA associated (S. cerevisiae)
BF045691	LTV1 ribosome biogenesis factor
BF043418	latexin
BF040786	lysophospholipase I
BF041814	lymphatic vessel endothelial hyaluronan receptor 1
BF043681	Lysozyme 3
AW463380	leucine-zipper-like transcription regulator 1
BF039606	MAD2 mitotic arrest deficient-like 1 (yeast)
BF039236	v-maf avian musculoaponeurotic fibrosarcoma oncogene homolog B
CN433682	mitochondrial assembly of ribosomal large subunit 1
BF039357	mannosidase, alpha, class 1B, member 1
BF044401	mannosidase, alpha, class 2A, member 2
AW465227	mesencephalic astrocyte-derived neurotrophic factor
AW464937	mitogen-activated protein kinase kinase 2
AW465526	mitogen-activated protein kinase kinase kinase 3
BF046665	mitogen-activated protein kinase 13
CR552032	mitogen-activated protein kinase 8 interacting protein 1
BF040406	mitogen-activated protein kinase-activated protein kinase 2
BF045054	mitogen-activated protein kinase-activated protein kinase 3
BF044163	microtubule-associated protein, RP/EB family, member 1
BF041383	membrane-associated ring finger (C3HC4) 6, E3 ubiquitin protein ligase
AW463541	MARVEL domain containing 3
BF044672	methionine adenosyltransferase II, alpha
BF044069	MAU2 sister chromatid cohesion factor
BF042337	MYC associated factor X
CN434302	methyl-CpG binding domain protein 1
AW465669	methyl-CpG binding domain protein 4
BF040365	membrane bound O-acyltransferase domain containing 1
BF039470	methylcrotonoyl-CoA carboxylase 1 (alpha)
AW461795	methylmalonyl CoA epimerase
BF039691	multiple coagulation factor deficiency 2
BF043803	microspherule protein 1
BF041538	mediator of DNA-damage checkpoint 1
BF043576	malic enzyme 2, NAD(+)-dependent, mitochondrial
BF039856	mediator complex subunit 1
BF040784	methylphosphate capping enzyme
BF045301	methionyl aminopeptidase 2
BF040553	microfibrillar-associated protein 2
BF046164	malignant fibrous histiocytoma amplified sequence 1
AW465099	major facilitator superfamily domain containing 5
BM366488	MGC148762
BF044979	MGC165939
AW462746	monoglyceride lipase
BF039615	matrix Gla protein
CR550815	microsomal glutathione S-transferase 3
AW462384	mindbomb E3 ubiquitin protein ligase 2
AW463009	macrophage migration inhibitory factor (glycosylation-inhibiting factor)
AW463169	MIF4G domain containing
BF040850	microphthalmia-associated transcription factor
BF043214	MAP kinase interacting serine/threonine kinase 1
AW462167	makorin ring finger protein 2
BF042592	myeloid leukemia factor 2
BF043196	lysine (K)-specific methyltransferase 2C
CR551646	myeloid/lymphoid or mixed-lineage leukemia (trithorax homolog, Drosophila); translocated to, 1
BF042104	MLX, MAX dimerization protein
BF042632	MLX interacting protein-like
AW462778	methylmalonic aciduria (cobalamin deficiency) cblC type, with homocystinuria
BM366584	Mitogen-activated protein kinase organizer 1
AW462186	motile sperm domain containing 2
AW463155	metallophosphoesterase 1
AW465190	mercaptopyruvate sulfurtransferase
AW462459	myelin protein zero-like 2
AW465507	Mannose receptor-like precursor
AW462100	Myosin phosphatase Rho interacting protein
AW466183	mitochondrial ribosomal protein L11
AW461821	mitochondrial ribosomal protein L2
AW464763	mitochondrial ribosomal protein L27
BM364649	mitochondrial ribosomal protein L30
BF041939	mitochondrial ribosomal protein L43
AW465872	mitochondrial ribosomal protein L50
AW462043	mitochondrial ribosomal protein L52
AW462259	mitochondrial ribosomal protein L54
BF044634	mitochondrial ribosomal protein L55
BM362693	mitochondrial ribosomal protein S12
AW465111	mitochondrial ribosomal protein S18C
CN434974	mitochondrial ribosomal protein S28
AW463543	mitochondrial ribosomal protein S33
BF041319	mitochondrial ribosomal protein S6
BM365594	membrane-spanning 4-domains, subfamily A, member 7
AW462937	mutS homolog 2
AW462003	male-specific lethal 2 homolog (Drosophila)
AW463396	metastasis associated 1
AW464294	metastasis associated 1 family, member 2
BF041860	methylenetetrahydrofolate dehydrogenase (NADP+ dependent) 1-like
BF042724	myotubularin related protein 11
BF040637	metastasis suppressor 1
AW464455	mucin 1, cell surface associated
BF042400	mucin 16, cell surface associated
AW464619	myosin binding protein C, fast type
BF046082	myeloma overexpressed 2
CR553912	myosin, light chain 3, alkali; ventricular, skeletal, slow
CR553976	myosin, light chain 4, alkali; atrial, embryonic
AW461611	myosin, light chain 6, alkali, smooth muscle and non-muscle
BF045523	myosin regulatory light chain interacting protein
CN432988	myosin light chain kinase
BF041379	myosin VB
AW464867	myosin IXB
AW465261	myozenin 1
BF043527	myeloid zinc finger 1
CN433657	NEDD4 binding protein 2-like 2
BF042883	NAD kinase
AW465426	N-acetylglucosaminidase, alpha
BF042832	N-acetylneuraminic acid synthase
CN434202	nucleosome assembly protein 1-like 1
AW464388	nucleosome assembly protein 1-like 4
AW463470	non-SMC condensin I complex, subunit D2
AW464751	neurochondrin
AW465054	nuclear receptor coactivator 4
AW462562	N-myc downstream regulated 1
BF039303	N-deacetylase/N-sulfotransferase (heparan glucosaminyl) 2
AW463631	NADH dehydrogenase (ubiquinone) 1 alpha subcomplex, 1, 7.5kDa
BM362349	NADH dehydrogenase (ubiquinone) 1 alpha subcomplex, 2, 8kDa
AW463924	NADH dehydrogenase (ubiquinone) 1 alpha subcomplex, 4-like 2
AW461601	NADH dehydrogenase (ubiquinone) 1 alpha subcomplex, 8, 19kDa
BF039771	NADH dehydrogenase (ubiquinone) 1, alpha/beta subcomplex, 1, 8kDa
AW463894	NADH dehydrogenase (ubiquinone) 1, subcomplex unknown, 2, 14.5kDa
AW464495	NECAP endocytosis associated 2
BF039939	neural precursor cell expressed, developmentally down-regulated 4, E3 ubiquitin protein ligase
BF043168	NIMA-related kinase 2
AW463542	NIMA-related kinase 7
AW463384	sialidase 1 (lysosomal sialidase)
AW461380	nuclear factor of kappa light polypeptide gene enhancer in B-cells inhibitor, delta
CN433435	N-glycanase 1
BF040793	NFKB inhibitor interacting Ras-like 2
BF039702	NME/NM23 nucleoside diphosphate kinase 2
CR551169	noggin
BF042913	NODAL modulator 1
AW462966	NOP10 ribonucleoprotein
AW464127	nitric oxide synthase 2, inducible
CN433397	notch 3
AW462405	Niemann-Pick disease, type C1
BF044889	neural proliferation, differentiation and control, 1
BF040148	nuclear protein localization 4 homolog (S. cerevisiae)
BF046672	neuroplastin
BF041532	nuclear receptor subfamily 3, group C, member 1 (glucocorticoid receptor)
CR553784	neuritin 1
BM362624	NAD(P) dependent steroid dehydrogenase-like
CR551046	non-SMC element 4 homolog A (S. cerevisiae)
AW461679	5'-nucleotidase, cytosolic IIIB
AW465608	5'-nucleotidase, ecto (CD73)
BF039963	NUAK family, SNF1-like kinase, 2
BF042587	nucleobindin 1
CR551179	nucleoporin 50kDa
AW461802	nuclear protein, transcriptional regulator, 1
BF039622	ornithine decarboxylase antizyme 1
AW463043	nucleic acid binding protein 1
AW465435	occludin/ELL domain containing 1
BF042121	ORAI calcium release-activated calcium modulator 1
BF042469	oral cancer overexpressed 1
AW464378	oligosaccharyltransferase 4 homolog (S. cerevisiae)
AW463947	osteoclast stimulating factor 1
AW465577	OTU deubiquitinase, ubiquitin aldehyde binding 1
AW463406	platelet-activating factor acetylhydrolase 1b, catalytic subunit 3 (29kDa)
AW461984	p21 protein (Cdc42/Rac)-activated kinase 6
BF043478	partner and localizer of BRCA2
BF040632	PAP associated domain containing 5
BF042174	parkinson protein 7
BF043413	poly (ADP-ribose) polymerase family, member 10
BM364508	parvin, gamma
BF043411	PRKC, apoptosis, WT1, regulator
AW461715	phosphatidylethanolamine binding protein 1
CN434167	polycomb group ring finger 2
CR552536	protein-L-isoaspartate (D-aspartate) O-methyltransferase
BF228466	protein-L-isoaspartate (D-aspartate) O-methyltransferase domain containing 2
BF046398	cyclin-dependent kinase 16
BM361817	phosphate cytidylyltransferase 2, ethanolamine
BM366418	programmed cell death 4 (neoplastic transformation inhibitor)
AW465410	programmed cell death 6
AW464094	programmed cell death 6 interacting protein
CR551211	phosducin-like
BF040273	phosphodiesterase 9A
BF044100	platelet-derived growth factor alpha polypeptide
BM362352	platelet-derived growth factor receptor, alpha polypeptide
AW462035	pyruvate dehydrogenase kinase, isozyme 4
AW463417	PDZ and LIM domain 2 (mystique)
BM362717	PDZ and LIM domain 3
BM364655	3-phosphoinositide dependent protein kinase 1
BM363955	PDZK1 interacting protein 1
BF040228	platelet/endothelial cell adhesion molecule 1
BF039332	enoyl-CoA delta isomerase 2
AW461895	paternally expressed 10
BF041804	peptidase D
BF045367	peroxisomal biogenesis factor 19
AW465795	prefoldin subunit 1
AW461460	6-phosphofructo-2-kinase/fructose-2,6-biphosphatase 3
AW461480	6-phosphogluconolactonase
AW461753	phosphoglucomutase 2-like 1
AW462464	phosphatidylglycerophosphate synthase 1
BF039514	prohibitin 2
BF039590	PHD and ring finger domains 1
BM365398	phosphatidylinositol 4-kinase, catalytic, beta
AW461385	PIH1 domain containing 1
BM362236	phosphoinositide-3-kinase, regulatory subunit 1 (alpha)
BF041129	Pim-1 proto-oncogene, serine/threonine kinase
AW465985	phosphatidylinositol transfer protein, membrane-associated 2
AW465745	protein kinase N1
CN433070	placenta-specific 8
AW462754	phospholipase B domain containing 1
BF043146	phospholipase B domain containing 2
BF044560	phospholipase C, beta 4
AW463879	phospholipase D family, member 3
AW464049	pleckstrin homology domain containing, family A (phosphoinositide binding specific) member 1
CR552388	pleckstrin homology domain containing, family H (with MyTH4 domain) member 3
AW461461	plastin 1
AW463269	patatin-like phospholipase domain containing 2
BF041633	polymerase (DNA-directed), delta interacting protein 3
BF040708	polymerase (RNA) II (DNA directed) polypeptide A, 220kDa
AW464068	polymerase (RNA) II (DNA directed) polypeptide E, 25kDa
AW461453	polymerase (RNA) III (DNA directed) polypeptide A, 155kDa
BF040223	polymerase (RNA) III (DNA directed) polypeptide F, 39 kDa
BF041190	PAP associated domain containing 7
BF041418	phosphatidic acid phosphatase type 2A
AW461571	phosphatidic acid phosphatase type 2B
AW462302	peptidylprolyl isomerase F
BM364820	peptidylprolyl isomerase G (cyclophilin G)
CR551680	protein phosphatase, Mg2+/Mn2+ dependent, 1G
AW465889	protein phosphatase 1, catalytic subunit, alpha isozyme
AW464052	protein phosphatase 1, regulatory subunit 12A
BF045830	protein phosphatase 1, regulatory subunit 13 like
BF045979	protein phosphatase 1, regulatory subunit 15A
BF043367	protein phosphatase 1, regulatory subunit 3G
AW464202	protein phosphatase 3, catalytic subunit, gamma isozyme
AW462437	protein phosphatase 6, regulatory subunit 2
BF041787	peptidylprolyl isomerase domain and WD repeat containing 1
AW465248	peroxiredoxin 5
AW462014	prolyl endopeptidase
BF042304	phosphatidylinositol-3,4,5-trisphosphate-dependent Rac exchange factor 1
AW465057	ureidoimidazoline (2-oxo-4-hydroxy-4-carboxy-5-) decarboxylase
AW464038	protein kinase, AMP-activated, gamma 2 non-catalytic subunit
CN435042	protein kinase D2
AW465024	protein arginine methyltransferase 5
BM364882	protein interacting with cyclin A1
AW462800	protein S (alpha)
CN435181	pre-mRNA processing factor 19
CR552746	pre-mRNA processing factor 38A
BF039621	pre-mRNA processing factor 6
AW463778	phosphoribosyl pyrophosphate synthetase 1
AW462700	proline-rich coiled-coil 2B
AW462236	protease, serine, 22
BF046620	protease, serine, 23
BM361858	pleckstrin and Sec7 domain containing 4
AW462730	presenilin enhancer gamma secretase subunit
BF042769	proteasome (prosome, macropain) subunit, alpha type, 1
BF041873	proteasome (prosome, macropain) subunit, alpha type, 5
AW464836	proteasome (prosome, macropain) 26S subunit, non-ATPase, 5
CN433034	proteasome (prosome, macropain) assembly chaperone 2
BF043883	phosphoserine phosphatase
BF046190	prostaglandin D2 synthase 21kDa (brain)
AW462092	prostaglandin-endoperoxide synthase 2 (prostaglandin G/H synthase and cyclooxygenase)
CN433786	parathyroid hormone-like hormone
AW462825	protein tyrosine phosphatase type IVA, member 2
AW464130	protein tyrosine phosphatase-like (proline instead of catalytic arginine), member b
BM364707	protein tyrosine phosphatase, non-receptor type 18 (brain-derived)
AW462710	protein tyrosine phosphatase, receptor type, M
CN433463	pituitary tumor-transforming 1
BF045599	pumilio RNA-binding family member 2
BF044673	pseudouridylate synthase 1
AW464390	peroxisomal membrane protein 4, 24kDa
BM366837	PYD and CARD domain containing
BF043621	pygopus family PHD finger 2
AW463672	quinoid dihydropteridine reductase
BF040319	RAB10, member RAS oncogene family
AW463899	RAB11A, member RAS oncogene family
BF041889	RAB11 family interacting protein 5 (class I)
BF044476	RAB25, member RAS oncogene family
AW463347	RAB5C, member RAS oncogene family
AW463297	RAB7A, member RAS oncogene family
BF045070	RAB8A, member RAS oncogene family
AW462108	Rab acceptor 1 (prenylated)
BF044784	rabaptin, RAB GTPase binding effector protein 1
AW464204	RAB, member of RAS oncogene family-like 3
AW463294	RAD23 homolog A (S. cerevisiae)
BF043457	RAD23 homolog B (S. cerevisiae)
BF044978	v-ral simian leukemia viral oncogene homolog A (ras related)
BF043508	v-ral simian leukemia viral oncogene homolog B
BF041013	RAN binding protein 10
AW461338	RAN binding protein 3
BF042464	RAS, dexamethasone-induced 1
BF043313	RasGEF domain family, member 1A
BF041420	ribonucleoprotein, PTB-binding 1
AW464984	retinoblastoma binding protein 7
AW465405	RNA binding motif protein 15
BF044806	RNA binding motif protein 19
BF044746	RNA binding motif (RNP1, RRM) protein 3
AW464306	RNA binding motif protein 45
CN435483	RNA binding motif protein 47
BF040578	RNA binding protein, fox-1 homolog (C. elegans) 2
AW461487	RNA binding motif, single stranded interacting protein 1
AW461667	ring-box 1, E3 ubiquitin protein ligase
BF041703	regulator of chromosome condensation 1
AW462923	regulator of chromosome condensation 2
BF042318	ring finger and CHY zinc finger domain containing 1, E3 ubiquitin protein ligase
BF039125	retinol dehydrogenase 11 (all-trans/9-cis/11-cis)
BF040643	retinol dehydrogenase 8 (all-trans)
AW464277	v-rel avian reticuloendotheliosis viral oncogene homolog A
AW464809	retention in endoplasmic reticulum sorting receptor 1
AW464317	RNA exonuclease 2
AW464288	retrotransposon gag domain containing 4
AW464288	Retrotransposon gag domain containing 4
CR553148	ral guanine nucleotide dissociation stimulator-like 1
BF041297	retinal G protein coupled receptor
BF045842	regulator of G-protein signaling 10
BF040709	rhomboid 5 homolog 2 (Drosophila)
CR550789	ras homolog family member B
BF046350	ribosomal modification protein rimK-like family member A
AW462168	Interactor of constitutive active ROPs 3
AW464395	Rho family GTPase 3
CR551417	ring finger protein 130
BF044143	ring finger protein 141
AW463326	ring finger protein 157
CR550320	ring finger protein 4
AW465133	ring finger protein, transmembrane 1
AW461535	ribonuclease/angiogenin inhibitor 1
BF041100	RNA-binding region (RNP1, RRM) containing 3
BF041378	phosphorylated adaptor for RNA export
AW465501	roundabout, axon guidance receptor, homolog 4 (Drosophila)
AW463614	RNA polymerase II associated protein 3
AW464460	Somatomedin B and thrombospondin type 1 domain containing
AW463870	ribosomal protein L13a
AW462475	ribosomal protein L24
BF042903	ribosomal protein L27
BF044247	ribosomal protein L28
BF045155	ribosomal protein, large, P1
BF042092	ribonuclease P/MRP 30kDa subunit
BF041744	regulation of nuclear pre-mRNA domain containing 1A
AW462860	ribosomal protein S10
AW462834	ribosomal protein S16
BF043425	ribosomal protein S19
AW463657	ribosomal protein S20
BF044018	ribosomal protein S27
BF046592	ribosomal protein S29
AW463221	ribosomal protein S3
CR552028	ribosomal protein S4, Y-linked 2
BF042598	ribosome binding protein 1
BF043332	Ras suppressor protein 1
BF043758	reticulon 3
AW463587	S100 calcium binding protein A14
AW462018	S100 calcium binding protein A6
BF040134	sphingosine-1-phosphate receptor 1
AW463379	scaffold attachment factor B
AW463539	sterile alpha motif domain containing 1
AW462346	SAMM50 sorting and assembly machinery component
BF042536	Sin3A-associated protein, 18kDa
AW465804	secretion associated, Ras related GTPase 1A
AW462762	SAP domain containing ribonucleoprotein
BF046715	squamous cell carcinoma antigen recognized by T cells
BF045613	methylsterol monooxygenase 1
BF043295	sodium channel, voltage-gated, type III, beta subunit
AW463734	sodium channel, non-voltage-gated 1 alpha subunit
BF040962	syndecan 2
AW465844	serologically defined colon cancer antigen 3
BF046015	succinate dehydrogenase complex, subunit A, flavoprotein (Fp)
AW464036	succinate dehydrogenase complex, subunit D, integral membrane protein
AW464946	SEC11 homolog C (S. cerevisiae)
CN432631	SEC63 homolog (S. cerevisiae)
BF044154	selenoprotein T
CN435034	septin 5
AW465539	serpin peptidase inhibitor, clade B (ovalbumin), member 5
AW465961	serpin peptidase inhibitor, clade B (ovalbumin), member 9
AW461437	SERTA domain containing 1
AW463787	SERTA domain containing 3
AW464346	sestrin 1
BF045176	SET nuclear proto-oncogene
bcaz0011a.c.11	SET domain containing 3
AW463535	SET domain containing (lysine methyltransferase) 8
BF045055	SET domain, bifurcated 1
BM366187	Sfi1 homolog, spindle assembly associated (yeast)
BF041768	CLK4-associating serine/arginine rich protein
AW462120	A kinase (PRKA) anchor protein 17A
AW463612	serum/glucocorticoid regulated kinase 1
BF039248	SH2B adaptor protein 1
BF046534	SH3 and SYLF domain containing 1
BF044836	SHANK-associated RH domain interactor
BF041148	SH3KBP1 binding protein 1
AW462316	SHQ1, H/ACA ribonucleoprotein assembly factor
BF044382	shroom family member 1
AW462510	siah E3 ubiquitin protein ligase 2
AW463026	salt-inducible kinase 2
BF043345	SIK family kinase 3
AW462323	signal-induced proliferation-associated 1 like 2
BM364572	sirtuin 5
BF039401	SIX homeobox 4
BF046548	helicase SKI2W
AW462307	solute carrier family 11 (proton-coupled divalent metal ion transporter), member 2
BF039156	solute carrier family 12, member 9
BF044872	solute carrier family 13 (sodium/sulfate symporter), member 4
AW464274	solute carrier family 16, member 13
AW464694	solute carrier family 25 (carnitine/acylcarnitine translocase), member 20
AW463135	solute carrier family 25 (mitochondrial carrier; adenine nucleotide translocator), member 5
BM366141	solute carrier family 29 (equilibrative nucleoside transporter), member 1
AW464247	solute carrier family 2 (facilitated glucose transporter), member 3
BF040441	solute carrier family 30 (zinc transporter), member 4
AW463780	solute carrier family 35 (adenosine 3'-phospho 5'-phosphosulfate transporter), member B2
AW464855	solute carrier family 36 (proton/amino acid symporter), member 2
BF040225	solute carrier family 37 (glucose-6-phosphate transporter), member 1
AW462063	solute carrier family 37, member 3
AW462027	solute carrier family 39, member 11
AW465746	solute carrier family 39 (zinc transporter), member 8
BF041177	solute carrier family 44 (choline transporter), member 1
BF044625	solute carrier family 4 (anion exchanger), member 3
BF041114	solute carrier family 7 (cationic amino acid transporter, y+ system), member 3
BF040467	solute carrier family 7, member 4
AW463705	solute carrier family 7 (amino acid transporter light chain, y+L system), member 7
BF041662	solute carrier organic anion transporter family, member 1A2
AW465313	Small acidic protein
BF043698	small ArfGAP 1
AW462303	SWI/SNF related, matrix associated, actin dependent regulator of chromatin, subfamily c, member 1
BM362351	SWI/SNF related, matrix associated, actin dependent regulator of chromatin, subfamily d, member 3
AW461693	SMG5 nonsense mediated mRNA decay factor
BF043202	SPARC related modular calcium binding 2
BF046049	smu-1 suppressor of mec-8 and unc-52 homolog (C. elegans)
BF040497	small nuclear RNA activating complex, polypeptide 1, 43kDa
CR551278	small nuclear RNA activating complex, polypeptide 3, 50kDa
AW463537	SNAP-associated protein
CR551345	stannin
AW464446	small nucleolar RNA, C/D box 94
AW464281	sorting nexin 10
BF042240	sorting nexin family member 27
AW466137	sterol O-acyltransferase 1
AW463697	suppressor of cytokine signaling 1
BF041743	suppressor of cytokine signaling 6
BF041653	superoxide dismutase 2, mitochondrial
BF046366	SON DNA binding protein
CN433818	sortilin-related VPS10 domain containing receptor 2
AW465736	sorbitol dehydrogenase
BF041890	SRY (sex determining region Y)-box 9
AW462848	SP100 nuclear antigen
AW462865	signal peptidase complex subunit 2 homolog (S. cerevisiae)
CR553037	signal peptidase complex subunit 3 homolog (S. cerevisiae)
AW465482	sphingosine kinase 2
CN435356	sparc/osteonectin, cwcv and kazal-like domains proteoglycan (testican) 2
BF042926	secreted phosphoprotein 1
BM366274	signal peptide peptidase like 3
AW463200	sprouty homolog 2 (Drosophila)
AW463134	serine palmitoyltransferase, long chain base subunit 1
BF041789	serine palmitoyltransferase, long chain base subunit 2
AW461684	sequestosome 1
BF039661	spermidine synthase
BF041587	signal recognition particle 68kDa
AW462697	SRSF protein kinase 2
AW462756	signal recognition particle receptor (docking protein)
BF043134	synovial sarcoma translocation gene on chromosome 18-like 2
BF044515	single-stranded DNA binding protein 1, mitochondrial
CR553799	single stranded DNA binding protein 3
AW464351	single stranded DNA binding protein 4
AW464868	signal sequence receptor, alpha
AW466163	signal sequence receptor, gamma (translocon-associated protein gamma)
AW461390	signal sequence receptor, delta
BF046516	suppression of tumorigenicity 14 (colon carcinoma)
BM362305	ST3 beta-galactoside alpha-2,3-sialyltransferase 4
CN433749	stromal antigen 2
AW463035	StAR-related lipid transfer (START) domain containing 7
AW461784	stanniocalcin 1
AW461403	serine/threonine kinase 17a
AW463920	stomatin (EPB72)-like 2
BF040787	syntaxin 10
AW462385	syntaxin 1A (brain)
CN435487	syntaxin binding protein 1
AW462335	sulfotransferase family, cytosolic, 1A, phenol-preferring, member 1
CN432850	small ubiquitin-like modifier 3
BF043887	synaptogyrin 1
AW464759	synaptotagmin XIII
BF042210	transforming, acidic coiled-coil containing protein 1
BF044799	TAF11 RNA polymerase II, TATA box binding protein (TBP)-associated factor, 28kDa
AW463162	TAF7 RNA polymerase II, TATA box binding protein (TBP)-associated factor, 55kDa
AW464224	TAF8 RNA polymerase II, TATA box binding protein (TBP)-associated factor, 43kDa
AW461650	transgelin
AW462704	transgelin 2
AW462621	Tax1 (human T-cell leukemia virus type I) binding protein 1
BF041416	TBC1 domain family, member 15
AW463286	TBC1 domain family, member 17
BF043261	tubulin folding cofactor C
BF043429	tubulin folding cofactor D
BF041588	transforming growth factor beta regulator 4
BF045557	transcription elongation regulator 1
BF044158	transcription factor 15 (basic helix-loop-helix)
AW461964	transcription factor 7-like 1 (T-cell specific, HMG-box)
BF039561	T-cell, immune regulator 1, ATPase, H+ transporting, lysosomal V0 subunit A3
BF043323	T-cell leukemia/lymphoma 1B
AW465975	TEA domain family member 4
AW463290	tec protein tyrosine kinase
AW463182	testis expressed 2
BF039106	transcription factor AP-2 alpha (activating enhancer binding protein 2 alpha)
BF039311	transcription factor Dp-2 (E2F dimerization partner 2)
AW465320	transforming growth factor, beta receptor II (70/80kDa)
BF043188	THAP domain containing 11
CN435183	thrombospondin 2
BF039883	thioesterase superfamily member 4
AW461581	thiamine triphosphatase
AW461900	thymocyte nuclear protein 1
AW463486	TIA1 cytotoxic granule-associated RNA binding protein-like 1
BF043914	translocase of inner mitochondrial membrane 23 homolog (yeast)
BF039144	translocase of inner mitochondrial membrane 44 homolog (yeast)
AW466009	translocase of inner mitochondrial membrane 8 homolog A (yeast)
BF040261	translocase of inner mitochondrial membrane 9 homolog (yeast)
BF045365	tight junction protein 2
BF041692	tight junction protein 3
BF040626	transducin-like enhancer of split 3
BF042408	transducin-like enhancer of split 4
BF041839	talin 2
AW463678	transmembrane BAX inhibitor motif containing 1
BF041582	transmembrane emp24 protein transport domain containing 3
AW464217	transmembrane emp24 protein transport domain containing 4
BM366458	transmembrane emp24 protein transport domain containing 9
BF045735	transmembrane protein 120A
BF042357	transmembrane protein 150A
AW462785	transmembrane protein 164
AW461934	transmembrane protein 165
AW462370	transmembrane protein 167A
BF046277	transmembrane protein 189
AW464717	transmembrane protein 203
AW465175	transmembrane protein 208
AW461495	transmembrane protein 30B
BF045817	transmembrane protein 39A
AW464100	transmembrane protein 41B
AW462698	transmembrane protein 42
CN434401	transmembrane protein 44
AW465914	transmembrane protein 50A
CN434224	transmembrane protein 63B
AW465005	transmembrane protein 92
AW463350	thioredoxin-related transmembrane protein 2
BF045267	tenascin C
BF040794	tumor necrosis factor receptor superfamily, member 10d, decoy with truncated death domain
BF045692	transportin 1
BF039513	transducer of ERBB2, 1
BF044183	topoisomerase (DNA) III beta
AW462306	torsin family 1, member A (torsin A)
BF043124	tumor protein p53 inducible nuclear protein 1
AW462495	tumor protein D52
AW462053	triosephosphate isomerase 1
AW466199	tumor protein p63 regulated 1-like
BF045658	TNF receptor-associated factor 6, E3 ubiquitin protein ligase
AW462150	TNF receptor-associated factor 7, E3 ubiquitin protein ligase
AW464926	TNF receptor-associated protein 1
AW462274	trafficking protein particle complex 1
BF042119	trafficking protein particle complex 6A
AW462101	trafficking protein particle complex 9
BF046176	tRNA aspartic acid methyltransferase 1
AW465616	tripartite motif containing 24
AW461456	tripartite motif containing 26
AW464880	tripartite motif containing 27
BF040867	tripartite motif containing 6
AW463111	tripartite motif containing 71, E3 ubiquitin protein ligase
BF043967	thyroid hormone receptor interactor 10
AW462496	thyroid hormone receptor interactor 6
AW462891	transformation/transcription domain-associated protein
BF043277	TSC22 domain family, member 1
BF041945	TSC22 domain family, member 2
CR552319	translin
AW461553	tetraspanin 13
AW466213	tetraspanin 31
AW464453	tetraspanin 33
BF043208	TSR1, 20S rRNA accumulation, homolog (S. cerevisiae)
AW463437	tetratricopeptide repeat domain 38
BF045084	tweety family member 2
AW463686	thioredoxin domain containing 9
AW461973	tyrosine kinase 2
BF046519	ubiquitin-like modifier activating enzyme 1
AW461623	ubiquitin-like modifier activating enzyme 2
BF040331	UBA domain containing 2
BF044302	ubiquitin associated protein 1
BF039104	ubiquitin associated and SH3 domain containing B
AW463467	ubiquitin-conjugating enzyme E2B
AW465767	ubiquitin-conjugating enzyme E2G 2
BF045963	ubiquitin-conjugating enzyme E2T (putative)
AW465135	ubiquitin-conjugating enzyme E2W (putative)
BF043052	ubiquitin-like domain containing CTD phosphatase 1
BM366471	UBX domain protein 6
BF040591	ubiquitin-fold modifier conjugating enzyme 1
BF039099	unc-51 like kinase 3
AW463547	ubiquinol-cytochrome c reductase core protein I
AW462339	ubiquinol-cytochrome c reductase core protein II
AW465266	ubiquinol-cytochrome c reductase hinge protein
BF041837	ubiquitin specific peptidase 10
AW464915	ubiquitin specific peptidase 2
AW466082	ubiquitin specific peptidase 20
BF039646	ubiquitin specific peptidase 39
CR553049	ubiquitin specific peptidase 46
BF045648	ubiquitin specific peptidase 9, X-linked
BF039809	vesicle amine transport 1
AW464712	voltage-dependent anion channel 1 pseudogene 5
AW464947	Vpr (HIV-1) binding protein
CR551296	vacuolar protein sorting 26 homolog A (S. pombe)
AW461824	vacuolar protein sorting 29 homolog (S. cerevisiae)
BF039142	vacuolar protein sorting 33 homolog B (yeast)
AW462833	vacuolar protein sorting 52 homolog (S. cerevisiae)
AW462031	vacuolar protein sorting 8 homolog (S. cerevisiae)
BF044173	WW domain containing adaptor with coiled-coil
BF045474	WAS protein family, member 2
AW461430	WAS protein family homolog 1
BF045516	Williams-Beuren syndrome chromosome region 16
BF042027	WD repeat and FYVE domain containing 3
AW463139	WD repeat domain 17
BF045988	WD repeat domain 60
AW463770	WD repeat domain 61
CN433092	WAP, follistatin/kazal, immunoglobulin, kunitz and netrin domain containing 1
AW463891	Wolf-Hirschhorn syndrome candidate 1
BF041131	wingless-type MMTV integration site family, member 11
AW465418	WD repeat and SOCS box containing 2
AW466211	Wilms tumor 1 associated protein
AW463097	X-box binding protein 1
BF042500	X-prolyl aminopeptidase (aminopeptidase P) 1, soluble
BF045993	X-ray repair complementing defective repair in Chinese hamster cells 5 (double-strand-break rejoining)
BF042853	YY1 associated factor 2
AW463313	ybeY metallopeptidase (putative)
AW463671	yrdC N(6)-threonylcarbamoyltransferase domain containing
CR552999	tyrosine 3-monooxygenase/tryptophan 5-monooxygenase activation protein, epsilon
BM362366	zinc finger and BTB domain containing 38
AW464607	zinc finger CCCH-type containing 11A
CR551467	zinc finger CCCH-type containing 15
BF039333	zinc finger, CCHC domain containing 8
AW461536	zinc finger, CCHC domain containing 9
AW464906	zinc finger, DHHC-type containing 18
BF039279	zinc finger, DHHC-type containing 3
AW463819	zinc finger, DHHC-type containing 4
BF040897	zinc finger, DHHC-type containing 7
CN432929	zinc finger, AN1-type domain 3
CN433959	ZFP64 zinc finger protein
BF046240	ZFP91 zinc finger protein
AW463716	zinc finger, FYVE domain containing 21
AW463591	zinc finger, matrin-type 5
AW461419	zinc finger protein 263
BF046066	zinc finger protein 350
AW461666	zinc finger protein 527
BF046535	zinc finger protein 543
CR552321	zinc finger protein 618
AW462887	zinc finger with KRAB and SCAN domains 7
BF039272	zinc finger protein 710
BF043271	zinc finger protein 75D
AW465775	zinc and ring finger 1, E3 ubiquitin protein ligase
BF043226	zinc and ring finger 3
AW462325	zyxin

## Sheet: Table 5
Table 5 - 596 genes only expressed by ExEndoderm
GB acc num	Gene Description
AW465274	AP2 associated kinase 1
AW465590	angio-associated, migratory cell protein
AW465042	ATP-binding cassette, sub-family C (CFTR/MRP), member 2
CN435019	ATP-binding cassette, sub-family F (GCN20), member 1
AW462521	ATP-binding cassette, sub-family G (WHITE), member 2 (Junior blood group)
BF041780	abhydrolase domain containing 13
AW462708	abhydrolase domain containing 6
BF042476	acetyl-CoA acetyltransferase 2
CR551827	aminocarboxymuconate semialdehyde decarboxylase
AW464664	actinin, alpha 4
CN435036	actin-related protein 10 homolog (S. cerevisiae)
AW464095	ARP3 actin-related protein 3 homolog (yeast)
CR552611	acylphosphatase 1, erythrocyte (common) type
BF043048	ADAM metallopeptidase with thrombospondin type 1 motif, 1
AW462725	acireductone dioxygenase 1
AW464936	Actin filament associated protein 1
AW461475	AFG3-like AAA ATPase 2
BF044539	agrin
AW465399	AHA1, activator of heat shock 90kDa protein ATPase homolog 1 (yeast)
BF044135	aminoacyl tRNA synthetase complex-interacting multifunctional protein 1
CR551538	adenylate kinase 2
BF043711	AT-hook transcription factor
CN434287	aldehyde dehydrogenase 3 family, member A2
BF046027	anaphase promoting complex subunit 11
AW462850	ankyrin repeat and IBR domain containing 1
AW464818	ankyrin repeat domain 1 (cardiac muscle)
BF045143	ankyrin repeat domain 49
AW461514	alanyl (membrane) aminopeptidase
AW466147	annexin A2
CR552924	adaptor-related protein complex 1, sigma 1 subunit
AW464308	adaptor-related protein complex 2, mu 1 subunit
AW465141	adaptor-related protein complex 2, sigma 1 subunit
CR550855	adaptor-related protein complex 3, beta 1 subunit
BM366447	adaptor-related protein complex 4, mu 1 subunit
AW461617	aquaporin 11
AW463199	ADP-ribosylation factor 1
BF040198	Rho guanine nucleotide exchange factor (GEF) 16
CR551868	Rho guanine nucleotide exchange factor (GEF) 17
CN432400	ADP-ribosylation factor-like 2 binding protein
AW465744	ADP-ribosylation factor-like 6 interacting protein 1
AW465231	actin related protein 2/3 complex, subunit 4, 20kDa
AW461349	actin related protein 2/3 complex, subunit 5-like
CR551078	ARV1 homolog (S. cerevisiae)
BF044335	ankyrin repeat and SOCS box containing 3
AW461882	activating transcription factor 7 interacting protein
AW462679	ATPase, Na+/K+ transporting, beta 3 polypeptide
CR553220	ATP synthase, H+ transporting, mitochondrial F1 complex, beta polypeptide
BM366035	ATP synthase, H+ transporting, mitochondrial Fo complex, subunit E
AW464223	ATP synthase, H+ transporting, mitochondrial Fo complex, subunit F6
AW466046	ATPase, H+ transporting, lysosomal 21kDa, V0 subunit b
AW463450	ATPase, H+ transporting, lysosomal 9kDa, V0 subunit e1
AW464635	ATPase, H+ transporting, lysosomal 13kDa, V1 subunit G1
BF043483	ATPase, class II, type 9A
BF039949	ATPase inhibitory factor 1
BM362267	aurora kinase B
AW465195	AXL receptor tyrosine kinase
BF045012	UDP-Gal:betaGlcNAc beta 1,4- galactosyltransferase, polypeptide 5
BM366740	BCL2-associated athanogene 2
AW461442	barrier to autointegration factor 1
AW465567	B-cell receptor-associated protein 31
BF043962	BCL2-like 13 (apoptosis facilitator)
BF040296	BCL2-associated transcription factor 1
CR553038	bromodomain containing 3
CN435291	bromodomain containing 7
AW464355	brain protein I3
BF046372	mitochondrial pyruvate carrier 2
BF041108	B-box and SPRY domain containing
AW464909	BUD31 homolog (S. cerevisiae)
AW463388	serine palmitoyltransferase, small subunit A
BF039871	lysine-rich nucleolar protein 1
AW463229	elongator acetyltransferase complex subunit 5
BF040217	oxidative stress responsive serine-rich 1
BM365566	adaptor-related protein complex 5, sigma 1 subunit
BM363957	complement component 4 binding protein, alpha
CR553166	centromere protein W
CN435277	family with sequence similarity 206, member A
BF041718	calcium binding protein 39
AW462040	calreticulin
CR552986	calmodulin binding transcription activator 1
AW465947	calpain 2, (m/II) large subunit
BF039625	coactivator-associated arginine methyltransferase 1
BM366975	chromobox homolog 6
AW463826	coiled-coil domain containing 28A
BF044963	centrosomal protein 95kDa
AW464413	coiled-coil domain containing 47
BF042982	cyclin F
AW462912	copper chaperone for superoxide dismutase
AW465425	chaperonin containing TCP1, subunit 2 (beta)
AW465486	CD81 molecule
BF040704	CD93 molecule
BF044355	CUB domain containing protein 1
AW463177	cyclin-dependent kinase 10
BF046716	cyclin-dependent kinase 14
BF044394	cyclin-dependent kinase 2
BF044983	CCAAT/enhancer binding protein (C/EBP), delta
BF044427	centrosomal protein 290kDa
AW465073	coiled-coil-helix-coiled-coil-helix domain containing 2 pseudogene 9
CR552173	chitinase domain containing 1
AW462519	choline kinase beta
BF041803	carbohydrate (N-acetylglucosamine 6-O) sulfotransferase 7
AW462311	calcium and integrin binding 1 (calmyrin)
CN435629	cartilage intermediate layer protein 2
BF046453	Intestine-specific transcript 1 protein
BF042879	cytoskeleton associated protein 2-like
AW464787	chloride channel, voltage-sensitive 3
AW463423	claudin 6
BM364912	C-type lectin domain family 2, member D
BF045255	chloride intracellular channel 1
CR553111	cyclin and CBS domain divalent metal cation transport mediator 2
AW465831	canopy FGF signaling regulator 2
CN435472	cannabinoid receptor 1 (brain)
CR551527	centlein, centrosomal protein
AW461467	centrobin, centrosomal BRCA2 interacting protein
AW465998	COMM domain containing 3
AW466196	coatomer protein complex, subunit beta 2 (beta prime)
BF043035	COP9 signalosome subunit 3
CR553093	COP9 signalosome subunit 6
BF042957	coactosin-like F-actin binding protein 1
AW465233	cytochrome c oxidase subunit IV isoform 1
AW464448	cytochrome c oxidase subunit VIIa polypeptide 2 like
CR553783	cytochrome c oxidase subunit VIIb
BF041896	cleavage and polyadenylation specific factor 3, 73kDa
BF045843	crumbs family member 3
AW462895	cysteine-rich PDZ-binding protein
CR551091	crystallin, lambda 1
AW465104	C-terminal binding protein 1
AW465588	cathepsin A
AW466189	cathepsin H
BF045667	cathepsin V
AW462944	CWC15 spliceosome-associated protein
CR553922	cytochrome c-1
AW462892	cytochrome P450, family 11, subfamily A, polypeptide 1
CN434266	DDB1 and CUL4 associated factor 17
AW464730	DCN1, defective in cullin neddylation 1, domain containing 5
BF040009	DET1 and DDB1 associated 1
AW465180	DEAD (Asp-Glu-Ala-Asp) box helicase 1
AW465459	Defensin beta
BF043260	derlin 2
BM363046	diacylglycerol kinase, zeta
CR551534	dehydrogenase/reductase (SDR family) member 7B
CN433767	discs, large homolog 1 (Drosophila)
CR551562	dystrophia myotonica, WD repeat containing
AW461812	DnaJ (Hsp40) homolog, subfamily C, member 11
CN433216	DnaJ (Hsp40) homolog, subfamily C, member 19
BF044047	D4, zinc and double PHD fingers family 1
AW461969	DPH2 homolog (S. cerevisiae)
CR550668	diphthamide biosynthesis 5
CN435579	dpy-30 homolog (C. elegans)
BM366885	developmentally regulated GTP binding protein 1
AW465037	dual specificity phosphatase 1
CR553919	dual specificity phosphatase 11 (RNA/RNP complex 1-interacting)
BF040271	dual specificity phosphatase 4
AW465886	dual-specificity tyrosine-(Y)-phosphorylation regulated kinase 1A
BF044264	eukaryotic translation elongation factor 1 gamma
AW465891	egl-9 family hypoxia-inducible factor 1
CR551708	eukaryotic translation initiation factor 1A, X-linked
AW462406	eukaryotic translation initiation factor 2-alpha kinase 1
BF046505	eukaryotic translation initiation factor 3, subunit A
AW464509	eukaryotic translation initiation factor 3, subunit E
AW464895	eukaryotic translation initiation factor 3, subunit M
CR552377	eukaryotic translation initiation factor 4A2
BF041358	eukaryotic translation initiation factor 4B
CR551876	eukaryotic translation initiation factor 4E family member 2
AW463932	ELOVL fatty acid elongase 1
AW465364	enolase 1, (alpha)
BF043107	enolase-phosphatase 1
CN433476	EPH receptor A4
BF043622	EPS8-like 1
CR552635	enhancer of rudimentary homolog (Drosophila)
BF042481	ecotropic viral integration site 5
AW462811	Family with sequence similarity 127, member A-like
AW461334	family with sequence similarity 127, member C
CR553852	interferon, alpha-inducible protein 27-like 2
AW461555	family with sequence similarity 162, member A
AW466092	eva-1 homolog B (C. elegans)
BF040972	regulator of microtubule dynamics 2
AW465512	family with sequence similarity 96, member A
CN433309	fibrillarin
AW464164	fibulin 1
BF045351	F-box protein 17
BF043971	F-box protein 3
CR552518	F-box and WD repeat domain containing 8
CR553385	fibrinogen alpha chain
BF046380	forkhead-associated (FHA) phosphopeptide binding domain 1
CN433850	FK506 binding protein 10, 65 kDa
AW464896	FK506 binding protein 2, 13kDa
CR550622	FK506 binding protein 3, 25kDa
AW465534	fibronectin 1
BM361842	folate receptor 2 (fetal)
AW464195	follistatin-like 3 (secreted glycoprotein)
BF040620	FYVE and coiled-coil domain containing 1
AW465978	growth arrest and DNA-damage-inducible, alpha
AW462802	GATA zinc finger domain containing 2A
CR551563	GATA zinc finger domain containing 2B
BF043454	GTP cyclohydrolase I feedback regulator
BF045898	glutamate-cysteine ligase, modifier subunit
BF043452	Rho guanine nucleotide exchange factor (GEF) 25
BF039953	golgi-associated, gamma adaptin ear containing, ARF binding protein 2
BM366430	GTPase, IMAP family member 1
CR552883	gap junction protein, gamma 1, 45kDa
BM366048	galactosidase, beta 1-like
CR553843	glucocorticoid induced transcript 1
BF042189	collagen beta(1-O)galactosyltransferase 1
BF041841	ceramide-1-phosphate transfer protein
AW462901	glia maturation factor, gamma
BF041701	guanosine monophosphate reductase
AW465994	guanine nucleotide binding protein (G protein), beta polypeptide 2
BF045798	N-acetylglucosamine-1-phosphate transferase, gamma subunit
BM362984	glycosylphosphatidylinositol anchor attachment 1
AW462554	glycerophosphocholine phosphodiesterase GDE1 homolog (S. cerevisiae)
AW465232	glutathione peroxidase 4
BF040314	GrpE-like 1, mitochondrial (E. coli)
AW465132	glycogen synthase kinase 3 alpha
BM366470	glutathione S-transferase mu 1
AW465131	guanylate kinase 1
CN433497	glucoside xylosyltransferase 2
BM364477	granzyme H (cathepsin G-like 2, protein h-CCPX)
BF042702	H2A histone family, member J
BF046597	histone deacetylase 10
CN434277	hepatoma-derived growth factor
CN433138	haloacid dehalogenase-like hydrolase domain containing 2
AW463984	homocysteine-inducible, endoplasmic reticulum stress-inducible, ubiquitin-like domain member 1
AW465398	hes family bHLH transcription factor 1
CR550494	histidine triad nucleotide binding protein 1
AW464447	3-hydroxymethyl-3-methylglutaryl-CoA lyase
BF041451	heterogeneous nuclear ribonucleoprotein A1
CR552723	homeobox A4
AW461620	hydroxysteroid (11-beta) dehydrogenase 1
AW465125	hydroxysteroid (17-beta) dehydrogenase 10
BF042039	heat shock 70kDa protein 14
BF039685	heat shock 10kDa protein 1
CN434985	5-hydroxytryptamine (serotonin) receptor 3E, ionotropic
AW462478	HtrA serine peptidase 1
AW464352	inhibitor of DNA binding 2, dominant negative helix-loop-helix protein
AW462719	isocitrate dehydrogenase 1 (NADP+), soluble
BF043447	isocitrate dehydrogenase 3 (NAD+) gamma
BF046359	interferon, gamma-inducible protein 30
CN434628	intraflagellar transport 172
CN433951	immunoglobulin superfamily, DCC subclass, member 4
CR553112	insulin-like growth factor 2 mRNA binding protein 2
AW464540	insulin-like growth factor binding protein 6
AW461764	interleukin 6 signal transducer
AW464356	IMP3, U3 small nucleolar ribonucleoprotein
BF039875	IMP4, U3 small nucleolar ribonucleoprotein
CR550803	internexin neuronal intermediate filament protein, alpha
AW462965	insulin-like 3 (Leydig cell)
AW461342	integrator complex subunit 12
BF046045	interferon regulatory factor 2 binding protein 2
AW465713	iron-sulfur cluster assembly 1
CR551117	ISY1 splicing factor homolog (S. cerevisiae)
AW464270	integrin, beta 1 (fibronectin receptor, beta polypeptide, antigen CD29 includes MDF2, MSK12)
AW461471	Jun dimerization protein 2
BM364545	lysine (K)-specific demethylase 4A
AW462304	jumping translocation breakpoint
AW462068	kazrin, periplakin interacting protein
AW464182	potassium channel, subfamily K, member 5
CN435013	KH domain containing, RNA binding, signal transduction associated 1
CN433005	KH and NYN domain containing
CN434232	C2 calcium-dependent domain containing 5
CR551732	KIAA1549
BM366562	Kruppel-like factor 10
BM366412	kelch-like family member 12
AW464999	kelch-like family member 21
AW465060	keratin 15
CN435452	keratin 17
AW463915	keratin 18
AW466184	keratin 8
CN435605	leprecan-like 1
BF044309	leukocyte immunoglobulin-like receptor, subfamily A (with TM domain), member 6
AW461766	lethal giant larvae homolog 2 (Drosophila)
AW464175	LLP homolog, long-term synaptic facilitation (Aplysia)
AW465533	lamin A/C
BF041343	LOC100131885
BF046504	LOC100848579
BF043445	LOC100850252
CR550595	LOC100851158
CN433156	LOC100851727
CN435599	LOC508098
CR552086	LOC539314
BM366651	LOC616782
BM365311	LOC790811
BF041163	lysyl oxidase
CR551970	lysophosphatidylcholine acyltransferase 3
BF045050	lysophosphatidylglycerol acyltransferase 1
CR550386	low density lipoprotein receptor-related protein associated protein 1
BF045354	mannose-6-phosphate receptor (cation dependent)
CR551320	mab-21-like 2 (C. elegans)
AW465622	melanoma antigen family D, 1
AW461520	mitogen-activated protein kinase 14
AW463114	matrilin 2
CN432803	matrin 3
CN434181	methyl-CpG binding domain protein 2
CR552925	membrane bound O-acyltransferase domain containing 2
CR553770	malignant T cell amplified sequence 1
BF043729	malate dehydrogenase 1, NAD (soluble)
BF043276	mediator complex subunit 22
AW462060	mediator complex subunit 31
AW462879	MEF2B neighbor
CN434082	mitofusin 1
AW463622	malectin
AW462363	methylmalonic aciduria (cobalamin deficiency) cblD type, with homocystinuria
BM362739	myelin-associated oligodendrocyte basic protein
CR553807	MORN repeat containing 2
AW462955	motile sperm domain containing 1
AW461463	membrane protein, palmitoylated 3 (MAGUK p55 subfamily member 3)
AW464754	MpV17 mitochondrial inner membrane protein
BM362982	MAS-related GPR, member F
BF044326	mitochondrial ribosomal protein L20
CN435490	mitochondrial ribosomal protein L21
BF042958	mitochondrial ribosomal protein L24
CR552284	mitochondrial ribosomal protein L41
BF039118	mitochondrial ribosomal protein L48
CN434960	mitochondrial ribosomal protein S16
CR552847	mutS homolog 3
AW464327	Male-specific lethal 1 homolog (Drosophila)
AW461341	mature T-cell proliferation 1
AW465027	myosin, light chain 12A, regulatory, non-sarcomeric
AW463524	myosin, light chain 9, regulatory
CN434087	N(alpha)-acetyltransferase 15, NatA auxiliary subunit
BF042964	NGFI-A binding protein 2 (EGR1 binding protein 2)
BF042346	N(alpha)-acetyltransferase 30, NatC catalytic subunit
AW462037	NDRG family member 3
BM362196	NADH dehydrogenase (ubiquinone) 1 alpha subcomplex, 10, 42kDa
CR551756	NADH dehydrogenase (ubiquinone) 1 alpha subcomplex, 6, 14kDa
AW464419	NADH dehydrogenase (ubiquinone) complex I, assembly factor 3
AW464292	NADH dehydrogenase (ubiquinone) 1 beta subcomplex, 5, 16kDa
BF045161	NADH dehydrogenase (ubiquinone) 1 beta subcomplex, 7, 18kDa
AW465229	NADH dehydrogenase (ubiquinone) 1 beta subcomplex, 8, 19kDa
CR552654	NADH dehydrogenase (ubiquinone) Fe-S protein 1, 75kDa (NADH-coenzyme Q reductase)
AW465817	NADH dehydrogenase (ubiquinone) Fe-S protein 2, 49kDa (NADH-coenzyme Q reductase)
BF045193	NADH dehydrogenase (ubiquinone) Fe-S protein 4, 18kDa (NADH-coenzyme Q reductase)
CR550802	NEL-like 2 (chicken)
CR551104	nuclear factor related to kappaB binding protein
BF039835	non imprinted in Prader-Willi/Angelman syndrome 2
CR552890	neuronatin
AW463331	NIN1/RPN12 binding protein 1 homolog (S. cerevisiae)
AW463052	NOP16 nucleolar protein
CR553639	notch 2
CN432672	natriuretic peptide A
CR551411	nuclear receptor subfamily 2, group F, member 6
CR550351	5', 3'-nucleotidase, cytosolic
BM362245	nudix (nucleoside diphosphate linked moiety X)-type motif 2
AW465309	nuclear fragile X mental retardation protein interacting protein 2
BF044514	occludin
CR552798	olfactomedin-like 3
CR552240	osteosarcoma amplified 9, endoplasmic reticulum lectin
BF041642	OTU deubiquitinase 5
BF044188	oxidase (cytochrome c) assembly 1-like
BM362285	purinergic receptor P2X, ligand-gated ion channel, 5
AW463512	poly(A) binding protein, cytoplasmic 1
AW462354	protein kinase C and casein kinase substrate in neurons 2
AW465849	poly(rC) binding protein 4
BF045107	polycomb group ring finger 1
CR551763	programmed cell death 2-like
BM362290	Parkinson disease 7 domain containing 1
AW464615	protein disulfide isomerase family A, member 4
BF045376	PDZ and LIM domain 1
BF041289	podoplanin
BM364439	PDZ domain containing 11
AW465026	PERP, TP53 apoptosis effector
BF044280	prefoldin subunit 4
CN433942	phosphoglycerate mutase family member 5
CN435698	phosphogluconate dehydrogenase
BM361894	Prostaglandin F synthase
AW465431	phosphoglycerate kinase 1
CR552096	pyroglutamyl-peptidase I
AW463359	prohibitin
BF042972	PHD finger protein 13
AW462691	pleckstrin homology-like domain, family B, member 2
BF042206	p53-induced death domain protein 1
CR552887	phosphatidylinositol glycan anchor biosynthesis, class P
AW462723	peptidylprolyl cis/trans isomerase, NIMA-interacting 1
AW465209	pyruvate kinase, muscle
CN433303	protein kinase N2
AW461657	procollagen-lysine, 2-oxoglutarate 5-dioxygenase 3
BF039237	proteolipid protein 2 (colonic epithelium-enriched)
AW461943	polymerase (RNA) I polypeptide A, 194kDa
BF041903	polymerase (RNA) II (DNA directed) polypeptide G
BF044337	pyrophosphatase (inorganic) 1
AW463998	peptidylprolyl isomerase A (cyclophilin A)
AW464372	peptidylprolyl isomerase B (cyclophilin B)
AW464749	peptidylprolyl isomerase C (cyclophilin C)
AW461898	protein phosphatase, Mg2+/Mn2+ dependent, 1J
BF046424	protein phosphatase 3, catalytic subunit, beta isozyme
AW463516	peroxiredoxin 2
AW466114	PRELI domain containing 1
BF039028	protein kinase C substrate 80K-H
AW465620	protein kinase, X-linked
AW464912	PRP8 pre-mRNA processing factor 8 homolog (S. cerevisiae)
AW462845	phosphoribosyl pyrophosphate synthetase-associated protein 1
BF043910	presenilin 2
AW465113	proteasome (prosome, macropain) subunit, alpha type, 2
AW462247	proteasome (prosome, macropain) subunit, alpha type, 4
AW465050	proteasome (prosome, macropain) subunit, beta type, 3
AW465471	proteasome (prosome, macropain) subunit, beta type, 5
CR553687	proteasome (prosome, macropain) 26S subunit, ATPase, 3
AW462362	proteasome (prosome, macropain) 26S subunit, non-ATPase, 8
CR552774	proteasome (prosome, macropain) activator subunit 3 (PA28 gamma; Ki)
CN433788	phosphotriesterase related
BF039826	protein tyrosine phosphatase, non-receptor type 21
BF043056	protein tyrosine phosphatase, non-receptor type 23
CR553587	peptidyl-tRNA hydrolase 2
AW464672	quiescin Q6 sulfhydryl oxidase 1
AW462924	RAB1A, member RAS oncogene family
BF043072	RAB34, member RAS oncogene family
BF042684	RAB GTPase activating protein 1-like
BF042986	Rab geranylgeranyltransferase, alpha subunit
BF043183	RAN, member RAS oncogene family
AW462369	retinoic acid receptor responder (tazarotene induced) 1
BM362255	RAS p21 protein activator 3
CR551741	radixin
BF039965	renin binding protein
AW462880	regulator of G-protein signaling 20
AW464331	ras homolog family member A
BF040509	Rho-related BTB domain containing 1
AW465726	receptor-interacting serine-threonine kinase 2
AW465996	ribonuclease, RNase K
CN433418	ring finger protein 25
CR550746	splicing factor U2AF 65 kDa subunit isoform b
BF041171	RNA polymerase II associated protein 2
BF044652	ribosomal protein L10a
AW464060	ribosomal protein L12
AW462718	ribosomal protein L14
CR550814	ribosomal protein L22-like 1
AW461478	ribosomal protein L32
BF046501	ribosomal protein L37a
BM366374	ribosomal protein L39
BF045237	ribosomal protein, large, P2
AW461610	ribosomal protein S23
CR552161	ribosomal protein S27a
AW464101	ribosomal protein S3A
BM365203	ribosomal protein S6 kinase, 90kDa, polypeptide 1
AW463130	ribosomal protein S9
BF042689	RNA pseudouridylate synthase domain containing 4
BF046710	Ras-related GTP binding D
AW465238	rhotekin 2
BF044936	reticulon 4 interacting protein 1
BF043901	S100 calcium binding protein A10
AW465337	S100 calcium binding protein A11
AW464427	SUMO1 activating enzyme subunit 1
AW464567	sterile alpha motif domain containing 12
AW462119	sterile alpha motif domain containing 4B
CR552398	SATB homeobox 1
BF044532	stearoyl-CoA desaturase (delta-9-desaturase)
BF043077	scribbled planar cell polarity protein
AW462355	stromal cell derived factor 4
AW465250	succinate dehydrogenase complex, subunit C, integral membrane protein, 15kDa
AW461415	SUMO1/sentrin/SMT3 specific peptidase 2
AW465971	selenoprotein P, plasma, 1
CR551943	septin 10
CN432896	selenoprotein W, 1
BM365949	methionine sulfoxide reductase B1
AW462673	secretion regulating guanine nucleotide exchange factor
AW465832	stress-associated endoplasmic reticulum protein 1
AW465083	serpin peptidase inhibitor, clade A (alpha-1 antiproteinase, antitrypsin), member 5
CN433305	splicing factor 3a, subunit 3, 60kDa
AW465454	stratifin
BM366000	SURP and G patch domain containing 2
AW464093	splicing factor, suppressor of white-apricot family
BF044261	serum/glucocorticoid regulated kinase family, member 3
CR552795	shugoshin-like 2 (S. pombe)
AW461995	SH2 domain containing 3C
CN434935	SH3 domain binding glutamate-rich protein
AW465106	SH3 domain binding glutamate-rich protein like 3
BF044151	SNF2 histone linker PHD RING helicase, E3 ubiquitin protein ligase
BF044878	signal-induced proliferation-associated 1
CN432799	SIX homeobox 1
CN432733	solute carrier family 1 (glutamate/neutral amino acid transporter), member 4
AW464441	solute carrier family 25 (mitochondrial carrier; phosphate carrier), member 3
BF040031	solute carrier family 25, member 48
AW464535	solute carrier family 25 (mitochondrial carrier; adenine nucleotide translocator), member 6
AW465186	solute carrier family 31 (copper transporter), member 2
CR552057	solute carrier family 38, member 10
AW465216	solute carrier family 3 (amino acid transporter heavy chain), member 2
AW462271	solute carrier family 43 (amino acid system L transporter), member 1
AW461682	solute carrier family 4, sodium borate transporter, member 11
AW462606	SMAD family member 1
CR553742	SWI/SNF related, matrix associated, actin dependent regulator of chromatin, subfamily a, member 2
AW465506	SWI/SNF related, matrix associated, actin dependent regulator of chromatin, subfamily b, member 1
BF044805	SMAD specific E3 ubiquitin protein ligase 1
AW462506	synaptosomal-associated protein, 23kDa
BF042220	small nuclear ribonucleoprotein polypeptide A
AW461692	small nuclear ribonucleoprotein D1 polypeptide 16kDa
AW461910	sorting nexin 1
BF040278	sorting nexin 2
AW461747	sorting nexin 22
BF041533	Sp1 transcription factor
BF041310	sperm associated antigen 1
BF039331	secreted protein, acidic, cysteine-rich (osteonectin)
BF043217	spermatogenesis associated 20
CR550352	spermatogenesis associated, serine-rich 2
BF039042	serine peptidase inhibitor, Kunitz type, 2
CR552286	spectrin, beta, non-erythrocytic 4
BF040565	SLIT-ROBO Rho GTPase activating protein 1
BM361926	sorcin
AW461988	signal recognition particle 14kDa (homologous Alu RNA binding protein)
BF039730	signal recognition particle 54kDa
AW464070	SRSF protein kinase 1
AW464502	signal recognition particle receptor, B subunit
CN434539	sulfiredoxin 1
CN433605	ST6 (alpha-N-acetyl-neuraminyl-2,3-beta-galactosyl-1,3)-N-acetylgalactosaminide alpha-2,6-sialyltransferase 2
BF040813	signal transducing adaptor molecule (SH3 domain and ITAM motif) 1
CR553096	stathmin 2
AW465128	syntaxin 7
BF045257	sulfatase modifying factor 2
BF039172	suppressor of Ty 5 homolog (S. cerevisiae)
BF044651	surfeit 2
BF043916	transcriptional adaptor 1
BF045400	TBC1 domain family, member 14
CN435230	tensin like C1 domain containing phosphatase (tensin 2)
AW462301	telomerase-associated protein 1
AW461540	telomeric repeat binding factor 2, interacting protein
BF042572	tescalcin
CR553492	thrombospondin 3
AW462409	Aly/REF export factor
CN432782	TIA1 cytotoxic granule-associated RNA binding protein
CN433503	T-cell lymphoma invasion and metastasis 1
BF040734	tigger transposable element derived 2
CN435625	translocase of inner mitochondrial membrane 17 homolog B (yeast)
AW466116	TIMP metallopeptidase inhibitor 3
BF043738	transketolase
AW465661	SEC62 homolog (S. cerevisiae)
AW465927	TM2 domain containing 1
CR551591	transmembrane 9 superfamily member 1
AW464961	transmembrane 9 superfamily member 2
BF042069	elongator acetyltransferase complex subunit 6
BF040995	transmembrane protein 121
BF040045	anoctamin 9
BF044045	transmembrane protein 238
BF039383	thymopoietin
AW461975	thymosin beta 10
AW463860	thymosin beta 10
AW463241	tumor necrosis factor receptor superfamily, member 12A
CR552641	trinucleotide repeat containing 6C
AW461809	translocase of outer mitochondrial membrane 20 homolog (yeast)
BF043034	translocase of outer mitochondrial membrane 70 homolog A (S. cerevisiae)
AW465456	tumor protein p53 binding protein 1
BF040828	tropomyosin 3
CR551032	tumor protein, translationally-controlled 1
AW463898	heat shock protein 90kDa beta (Grp94), member 1
BF041272	TNF receptor-associated factor 3
AW465678	TNF receptor-associated factor 4
CR553413	trafficking protein, kinesin binding 1
BF041346	trafficking protein particle complex 11
AW465793	tripartite motif containing 65
AW465123	thyroid hormone receptor interactor 12
CN435100	TRNA methyltransferase 11-2 homolog (S. cerevisiae)
BF043207	tRNA methyltransferase 1 homolog (S. cerevisiae)
CN435596	tRNA methyltransferase 6 homolog (S. cerevisiae)
BF043575	tRNA 5-methylaminomethyl-2-thiouridylate methyltransferase
AW465595	tetraspanin 14
CR553430	transcription termination factor, RNA polymerase II
BF043585	tubulin, alpha 1a
AW466180	tubulin, beta 4B class IVb
BF040860	thioredoxin
AW464776	thioredoxin 2
AW464198	UDP-N-acetylglucosamine pyrophosphorylase 1 like 1
AW465929	ubiquitin-conjugating enzyme E2E 3
AW463916	ubiquitin-conjugating enzyme E2Q family member 2
AW461360	ubiquitination factor E4B
BF042864	ubiquitin domain containing 1
AW462138	UFM1-specific ligase 1
AW465252	ubiquitin-like with PHD and ring finger domains 2, E3 ubiquitin protein ligase
BF041467	unc-50 homolog (C. elegans)
CR551813	UPF1 regulator of nonsense transcripts homolog (yeast)
BM362465	ubiquinol-cytochrome c reductase, complex III subunit XI
BF044922	urocanate hydratase 1
AW463872	ubiquitin specific peptidase 5 (isopeptidase T)
CN432638	ubiquitin specific peptidase 53
AW465836	vesicle-associated membrane protein 3
CN433555	vesicle-associated membrane protein 8
BF039890	voltage-dependent anion channel 1
AW465904	voltage-dependent anion channel 2
AW465966	Vacuolar protein sorting 16 homolog (S. cerevisiae)
BF045877	vacuolar protein sorting 4 homolog B (S. cerevisiae)
AW464387	WD repeat domain 13
BF040286	wingless-type MMTV integration site family, member 10B
BF043675	WW domain containing transcription regulator 1
AW462822	X-ray repair complementing defective repair in Chinese hamster cells 1
AW462555	Yip1 domain family, member 6
CR551167	zinc finger, AN1-type domain 6
CR550790	Zic family member 2
BF040192	zinc finger, matrin-type 1
AW465324	zinc finger, MYM-type 3
BF040504	zinc finger, MYND-type containing 11
BM364858	zinc finger protein 12
BF039087	zinc finger protein 160
BM364844	zinc finger protein 174
BF043437	zinc finger protein 217
BM364829	zinc finger protein 385C
AW463278	zinc finger protein 446
CR553362	zinc finger protein 484
CR551508	zinc finger protein 576
BF042221	zinc finger protein 664
BF041204	ZXD family zinc finger C
CR552725	zyg-11 family member B, cell cycle regulator

## Sheet: Table 6
Table 6 - 867 genes only expressed by ExMesoderm
GB acc num	Gene Description
CR553319	Ataxin-2 binding protein 1
BF045710	alanyl-tRNA synthetase domain containing 1
CN433998	4-aminobutyrate aminotransferase
CN435301	ATP-binding cassette, sub-family A (ABC1), member 2
CR552914	acyl-CoA binding domain containing 6
BM365992	acid-sensing (proton-gated) ion channel 1
CN433039	acyl-CoA thioesterase 9
CR553114	actin, beta
CN434982	actin-like 6A
BF039521	actinin, alpha 1
BF043470	ARP2 actin-related protein 2 homolog (yeast)
BM364946	ADAM metallopeptidase domain 8
CN435015	adenylate cyclase 2 (brain)
CR550636	ADP-dependent glucokinase
CR553418	Orosomucoid 1
BF040970	1-acylglycerol-3-phosphate O-acyltransferase 2
CR550795	alpha-2-HS-glycoprotein
CR553796	aldehyde dehydrogenase 18 family, member A1
CR553673	aldehyde dehydrogenase 4 family, member A1
CN433678	aldehyde dehydrogenase 9 family, member A1
BM363048	AlkB family member 5, RNA demethylase
CR550492	alkB, alkylation repair homolog 7 (E. coli)
CR551824	anaphase promoting complex subunit 10
CN433391	angiopoietin-like 1
BM366258	ankyrin repeat domain 26
CR553176	annexin A9
CR551715	acylaminoacyl-peptide hydrolase
BF040000	APEX nuclease (multifunctional DNA repair enzyme) 1
CN435744	amyloid beta (A4) precursor-like protein 1
CN435480	apolipoprotein A-II
BF042818	apolipoprotein B receptor
CN434747	apolipoprotein O
CN432543	aquaporin 4
CN435216	ADP-ribosylation factor related protein 1
BM366324	arginine and glutamate rich 1
CR553024	Rho GTPase activating protein 10
CR553572	Rho guanine nucleotide exchange factor (GEF) 10
CR550657	AT rich interactive domain 1B (SWI1-like)
CR551781	AT rich interactive domain 4A (RBP1-like)
CR550435	ADP-ribosylation factor-like 3
BF045103	CAMP-regulated phosphoprotein
CR551712	ADP-ribosyltransferase 4 (Dombrock blood group)
CN434563	ArfGAP with SH3 domain, ankyrin repeat and PH domain 1
CN433909	small nuclear ribonucleoprotein 200kDa (U5)
CR552719	asporin
BM364010	alveolar soft part sarcoma chromosome region, candidate 1
CR553504	autophagy related 4A, cysteine peptidase
CR550704	5-aminoimidazole-4-carboxamide ribonucleotide formyltransferase/IMP cyclohydrolase
BM362216	antioxidant 1 copper chaperone
CR552826	ATPase type 13A3
CN433522	ATPase, Ca++ transporting, type 2C, member 1
CR550763	ATP synthase, H+ transporting, mitochondrial F1 complex, epsilon subunit
CR552407	ATP synthase, H+ transporting, mitochondrial Fo complex, subunit C1 (subunit 9)
CR552698	ATR serine/threonine kinase
CN433104	ataxin 1-like
BM362463	ataxin 7
CR551283	UDP-Gal:betaGlcNAc beta 1,4- galactosyltransferase, polypeptide 2
CR550615	Bardet-Biedl syndrome 5
BF042089	branched chain keto acid dehydrogenase E1, alpha polypeptide
BF045182	B-cell CLL/lymphoma 10
CR550408	BCL2-like 11 (apoptosis facilitator)
CR553841	biglycan
CR550322	bridging integrator 1
CN435636	BMI1 proto-oncogene, polycomb ring finger
CR551994	CUGBP, Elav-like family member 4
CN434711	BTB (POZ) domain containing 8
AW465272	BRX1, biogenesis of ribosomes, homolog (S. cerevisiae)
CR551899	family with sequence similarity 204, member A
CR551485	chromosome 11 open reading frame 31
CN434715	chromosome 11 open reading frame 84
BM364565	KIAA1551
CN432935	L-3-hydroxyproline dehydratase (trans-)
CN434649	C15orf38-AP3S2 readthrough
AW461407	SWT1 RNA endoribonuclease homolog (S. cerevisiae)
CN433068	SDE2 telomere maintenance homolog (S. pombe)
CR551092	RecQ mediated genome instability 2
CR550709	chromosome 17 open reading frame 49
BM364755	chromosome 21 open reading frame 2
BM364672	chromosome 21 open reading frame 59
BM364822	family with sequence similarity 207, member A
BM364839	mitochondrial inner membrane organizing system 1
CR553261	heat shock protein family B (small), member 11
CN433781	complement component 1, q subcomponent binding protein
BF046067	C1q and tumor necrosis factor related protein 5
CN433025	C1q and tumor necrosis factor related protein 6
CN433234	chromosome 20 open reading frame 194
BM362996	C2 calcium-dependent domain containing 2
CR552179	complement component 3
AW461596	trafficking protein particle complex 13
CR552534	Chromosome 5 open reading frame 54
CR552915	2'-deoxynucleoside 5'-phosphate N-hydrolase 1
CR551972	alpha tubulin acetyltransferase 1
BM365636	centrosomal protein 85kDa-like
BF040029	late endosomal/lysosomal adaptor, MAPK and MTOR activator 4
CR551258	Rho guanine nucleotide exchange factor (GEF) 39
CN433793	calbindin 2
CR552215	calmodulin regulated spectrin-associated protein family, member 2
CN435691	CAP, adenylate cyclase-associated protein, 2 (yeast)
CR553021	caprin family member 2
BF044292	capping protein (actin filament) muscle Z-line, beta
AW463045	carbohydrate kinase domain containing
BM365228	cancer susceptibility candidate 3
BF041675	CAS1 domain containing 1
CR553729	caveolin 3
CN434094	chromobox homolog 3
CR550491	coiled-coil domain containing 127
AW462580	CWC25 spliceosome-associated protein homolog (S. cerevisiae)
CR553627	coiled-coil domain containing 66
CR550321	coiled-coil domain containing 78
BM362295	coiled-coil domain containing 88C
BM362860	chemokine (C-C motif) ligand 5
CR551758	cyclin J
AW463478	cyclin L2
CN432858	chaperonin containing TCP1, subunit 7 (eta)
CN433464	CD200 molecule
CR550553	CD24 molecule
CN434999	CD46 molecule, complement regulatory protein
CR553205	CD79a molecule, immunoglobulin-associated alpha
BM364638	CD8a molecule
CR551093	cell division cycle 123
CR550666	cell division cycle 42
CN433343	cadherin 3, type 1, P-cadherin (placental)
CR553520	caudal type homeobox 2
BF045530	CCAAT/enhancer binding protein (C/EBP), alpha
CN435286	centrin, EF-hand protein, 3
CN433886	craniofacial development protein 1
CR551770	CGRP receptor component
BM362152	coiled-coil-helix-coiled-coil-helix domain containing 1
CR553100	checkpoint kinase 1
CN435615	Chondroitin sulfate N-acetylgalactosaminyltransferase 1
CR553910	charged multivesicular body protein 2A
BF040414	Calcium binding protein P22
BM366355	chromatin accessibility complex 1
CN435265	capicua transcriptional repressor
CN434625	cyclin-dependent kinase 2 interacting protein
CN432943	cytoskeleton-associated protein 4
CR551592	creatine kinase, brain
AW461717	Creatine kinase mitochondrial 1
CN435131	chloride channel, voltage-sensitive 4
bcaz0013a.a.18	clathrin interactor 1
CR551577	cytidine monophosphate (UMP-CMP) kinase 2, mitochondrial
AW464168	CKLF-like MARVEL transmembrane domain containing 6
CR553804	CKLF-like MARVEL transmembrane domain containing 7
CR553657	CNDP dipeptidase 2 (metallopeptidase M20 family)
CR550343	CNKSR family member 3
BF042091	CCR4-NOT transcription complex, subunit 2
CR552164	contactin 2 (axonal)
CN434403	contactin 4
BF043743	CoA synthase
CN434626	cordon-bleu WH2 repeat protein
CR550768	collagen, type XI, alpha 1
CN434259	collagen, type XXI, alpha 1
BF039572	Collagen, type IV, alpha 1
CR551437	collagen, type VI, alpha 3
CN433705	coatomer protein complex, subunit alpha
CN434280	cytochrome c oxidase assembly homolog 11 (yeast)
BM362515	COX17 cytochrome c oxidase copper chaperone
BM365799	cytochrome c oxidase subunit Vb
CR551617	cytochrome c oxidase subunit VIIa polypeptide 1 (muscle)
BF039921	cytochrome c oxidase subunit VIIa polypeptide 2 (liver)
CN432902	cytochrome c oxidase subunit VIIc
CN434124	carboxypeptidase E
CN433491	cytoplasmic polyadenylation element binding protein 4
CN433197	cleavage and polyadenylation specific factor 7, 59kDa
CN435671	cyclin-dependent kinase 12
CR552652	crooked neck pre-mRNA splicing factor 1
CR552092	crystallin, beta A1
CN434079	crystallin, beta B3
CN435591	Crystallin gamma E
BM365429	cold shock domain containing E1, RNA-binding
CN432565	CSE1 chromosome segregation 1-like (yeast)
BM366655	c-src tyrosine kinase
CR553240	cysteine and glycine-rich protein 1
CR551487	cysteine and glycine-rich protein 3 (cardiac LIM protein)
CN433453	cleavage stimulation factor, 3' pre-RNA, subunit 3, 77kDa
BF044500	cardiotrophin 1
BM365375	chromosome transmission fidelity factor 8 homolog (S. cerevisiae)
AW466020	cathepsin F
AW464548	cathepsin K
CR553725	atypical chemokine receptor 3
CR553341	cytohesin 2
BM365994	D-2-hydroxyglutarate dehydrogenase
CR550780	drebrin 1
BM366855	decapping enzyme, scavenger
AW463277	DNA-damage-inducible transcript 4
BF040836	Discoidin domain receptor tyrosine kinase 1
BF040836	discoidin domain receptor tyrosine kinase 1
CN434783	diacylglycerol O-acyltransferase 2
BM362578	DiGeorge syndrome critical region gene 6-like
CV794661	dihydrofolate reductase
CN434102	dickkopf WNT signaling pathway inhibitor 2
CN434640	discs, large (Drosophila) homolog-associated protein 5
CR552098	distal-less homeobox 1
BM364411	DNA methyltransferase 1 associated protein 1
BM366593	DnaJ (Hsp40) homolog, subfamily A, member 3
CN432889	down-regulator of transcription 1, TBP-binding (negative cofactor 2)
CN433617	developmentally regulated GTP binding protein 2
AW464398	desmocollin 2
CR551815	desmoplakin
AW464253	dual specificity phosphatase 16
CN435578	dual specificity phosphatase 27 (putative)
AW465805	deoxyuridine triphosphatase
CN435697	dishevelled segment polarity protein 2
CN433997	dishevelled segment polarity protein 3
BM364049	dynein, light chain, roadblock-type 1
BF043963	E2F transcription factor 5, p130-binding
CR553733	early B-cell factor 1
CR550419	early B-cell factor 3
BM362775	Esophageal cancer-related gene 4 protein
CR552963	embryonic ectoderm development
CR550906	eukaryotic translation elongation factor 1 alpha 2
CN432395	endonuclease/exonuclease/phosphatase family domain containing 1
AW462417	euchromatic histone-lysine N-methyltransferase 1
CR552494	EP300 interacting inhibitor of differentiation 1
CR550447	eukaryotic translation initiation factor 2B, subunit 5 epsilon, 82kDa
CR553004	eukaryotic translation initiation factor 3, subunit D
CN434738	eukaryotic translation initiation factor 3, subunit G
CR552768	eukaryotic translation initiation factor 3, subunit H
CR552875	eukaryotic translation initiation factor 4E binding protein 1
CR553716	eukaryotic translation initiation factor 4E binding protein 3
AW461448	ELOVL fatty acid elongase 7
AW461823	EMG1 N1-specific pseudouridine methyltransferase
CR550838	enhancer of yellow 2 homolog (Drosophila)
BF039240	E1A binding protein p400
CR553909	glutamyl-prolyl-tRNA synthetase
BM364786	epithelial stromal interaction 1 (breast)
CR553680	ERGIC and golgi 2
CN434904	envoplakin
CR551060	exonuclease 3'-5' domain containing 3
CN434163	exocyst complex component 6
BM363051	fatty acid binding protein 3, muscle and heart (mammary-derived growth inhibitor)
CR550820	fatty acid binding protein 4, adipocyte
CN435672	family with sequence similarity 101, member B
CR552523	APC membrane recruitment protein 1
AW465933	mitotic spindle organizing protein 2B
BM364428	family with sequence similarity 129, member A
CN435349	family with sequence similarity 3, member D
CN435023	family with sequence similarity 96, member B
CR551241	Fanconi anemia, complementation group F
CR551798	fatty acyl CoA reductase 1
BM362923	fibrosin
BM364511	FCH and double SH3 domains 1
AW464286	ferredoxin 1
CR551350	fem-1 homolog c (C. elegans)
CN433486	fibrinogen beta chain
CN434844	fibroblast growth factor 10
CN433133	fibroblast growth factor 8 (androgen-induced)
BM364871	fibrinogen-like 2
CN434695	fin bud initiation factor homolog (zebrafish)
CN433691	FK506 binding protein 1B, 12.6 kDa
BF044245	FK506 binding protein 4, 59kDa
CN435734	FK506 binding protein 9 pseudogene 1
BF039876	filamin A, alpha
CN434009	fibronectin type III domain containing 5
CR550893	FOS-like antigen 1
CN434089	forkhead box A3
CR551515	FAD-dependent oxidoreductase domain containing 2
CN433456	formimidoyltransferase cyclodeaminase
CN433936	FUS RNA binding protein
CR552326	serine/arginine-rich splicing factor 10
CR552261	FXYD domain containing ion transport regulator 3
CR552188	FXYD domain containing ion transport regulator 5
BM364421	UDP-galactose-4-epimerase
CN433843	growth associated protein 43
CR552405	glyceraldehyde-3-phosphate dehydrogenase, spermatogenic
BM362318	golgi glycoprotein 1
CN432903	GLI family zinc finger 3
CN435690	glutaredoxin 5
CR550866	glutamate dehydrogenase 1
CR551453	glycerate kinase
CR550762	glyoxylate reductase 1 homolog (Arabidopsis)
CN434222	geminin, DNA replication inhibitor
CN433365	golgin A2
CN432613	golgi phosphoprotein 3 (coat-protein)
BM366349	G protein-coupled receptor 88
CR553798	G protein-coupled receptor associated sorting protein 1
CR552274	GRAM domain containing 1A
CR550685	growth factor receptor-bound protein 2
CR552665	glutathione S-transferase alpha 4
BF043099	glutathione S-transferase kappa 1
CR552964	glutathione S-transferase pi 1
CR552810	general transcription factor IIIA
CN434462	glycophorin A (MNS blood group)
CR553301	H1 histone family, member X
AW461893	heart and neural crest derivatives expressed 2
CN433057	histidyl-tRNA synthetase
CN433504	HAUS augmin-like complex, subunit 2
BF046071	late endosomal/lysosomal adaptor, MAPK and MTOR activator 5
AW464829	histone deacetylase 2
BF046108	histone deacetylase 3
CR550608	HEAT repeat containing 5A
BM366580	heart development protein with EGF-like domains 1
AW461379	hexosaminidase B (beta polypeptide)
CN433707	hippocampus abundant transcript 1
CN432764	histidine triad nucleotide binding protein 2
BM365292	histone cluster 1, H2ai
CR551109	hexokinase 2
BF042545	high mobility group AT-hook 1
AW464310	high mobility group box 1
CN433590	high mobility group box 3
AW465404	high mobility group nucleosomal binding domain 2
BF045820	heterogeneous nuclear ribonucleoprotein K
CR552419	homeobox A9
CR551520	homeobox B6
CN434271	ArfGAP with FG repeats 2
CR552335	hydroxysteroid dehydrogenase like 1
BF041278	heat shock protein 90kDa alpha (cytosolic), class A member 1
BF040003	isoleucyl-tRNA synthetase 2, mitochondrial
CR552118	intestinal cell (MAK-like) kinase
AW464266	inhibitor of DNA binding 1, dominant negative helix-loop-helix protein
BF044396	isocitrate dehydrogenase 2 (NADP+), mitochondrial
CN434639	intermediate filament family orphan 2
BM366707	interferon-induced protein 35
CR551481	interferon-induced protein with tetratricopeptide repeats 3
AW464847	interferon induced transmembrane protein 1
CN433940	intraflagellar transport 57
CR552488	immunoglobulin superfamily, DCC subclass, member 3
CR552257	insulin-like growth factor binding protein 2, 36kDa
BF042310	insulin-like growth factor binding protein 4
CN432681	immunoglobulin superfamily, member 3
BM362676	IKAROS family zinc finger 3 (Aiolos)
CR553185	interleukin 17D
BF042057	Interleukin 18 binding protein
BM365935	interleukin 18 receptor accessory protein
BM366011	interleukin 27 receptor, alpha
BF039846	interleukin 6
CR551141	inositol(myo)-1(or 4)-monophosphatase 1
BM364547	inositol polyphosphate-5-phosphatase, 75kDa
CN433529	integrator complex subunit 8
BM365007	inositol hexakisphosphate kinase 1
CN434237	iron-responsive element binding protein 2
CR553069	iroquois homeobox 6
CN433713	interferon stimulated exonuclease gene 20kDa-like 2
BM362186	integrin, alpha 2b (platelet glycoprotein IIb of IIb/IIIa complex, antigen CD41)
CR550892	integrin, alpha 8
CN432572	integrin, alpha E (antigen CD103, human mucosal lymphocyte antigen 1; alpha polypeptide)
CR553017	inter-alpha-trypsin inhibitor heavy chain 2
BM364002	integral membrane protein 2C
BF043079	intersectin 1 (SH3 domain protein)
BM366528	intersectin 2
AW461791	isovaleryl-CoA dehydrogenase
CR551767	K(lysine) acetyltransferase 2B
BF040211	protein kinase C inhibitor protein-1
CN434414	KDEL (Lys-Asp-Glu-Leu) containing 1
AW463813	KDEL (Lys-Asp-Glu-Leu) endoplasmic reticulum protein retention receptor 3
AW463813	KDEL (Lys-Asp-Glu-Leu) endoplasmic reticulum protein retention receptor 3
CR552901	ketohexokinase (fructokinase)
BM364639	KIAA0586
BM362635	KAT8 regulatory NSL complex subunit 1
BM366887	kinesin family member 13B
CR553057	kinesin family member 1B
CN434391	kinesin family member 23
BM364825	kin of IRRE like 3 (Drosophila)
BF039082	Kruppel-like factor 13
CN435460	Kruppel-like factor 5 (intestinal)
CN435182	kininogen 1
BM363938	KRR1, small subunit (SSU) processome component, homolog (yeast)
CN433864	keratin 5
BM365964	MHC class II antigen
CR553592	L antigen family, member 3
CR552988	lysosomal protein transmembrane 4 beta
CR551348	LCK proto-oncogene, Src family tyrosine kinase
CR550632	lactate dehydrogenase B
CR551180	low density lipoprotein receptor
BF045537	LEM domain containing 2
CR550735	lectin, galactoside-binding, soluble, 1
BF041292	lipoma HMGIC fusion partner-like 2
CN433754	ligase I, DNA, ATP-dependent
AW462935	LIM and senescent cell antigen-like domains 2
BM364998	lethal giant larvae homolog 1 (Drosophila)
CN433996	LIM domain only 1 (rhombotin 1)
bcaz0009a.l.07	LIM domain only 4
CN432573	LOC100138610
CN432667	LOC100138687
bcaz0008a.i.08	LOC100138715
CR552583	LOC100139532
BF043022	LOC100139617
CR551552	LOC100139988
CV576033	LOC100140785
CV794665	LOC100140854
CN432445	LOC100295263
CR550623	LOC100847582
AW462843	LOC100848161
CN434896	LOC100848313
BF042747	LOC100848765
CN435644	LOC100850130
AW466117	LOC100850775
AW463941	LOC100850994
AW465754	LOC100851874
BF039581	LOC100852168
BF043210	LOC509630
CN433032	LOC511498
CN432625	LOC615271
AW465702	LOC616788
AW464603	LOC728844
CN433709	LOC783161
BM364657	LOC786482
CN433113	loricrin
CN433507	leucine-rich repeats and immunoglobulin-like domains 1
CN435281	leucine-rich pentatricopeptide repeat containing
CR550331	leucine rich repeat containing 47
CN433796	leucine rich repeat containing 49
CN433357	leucine-rich repeat kinase 2
AW463739	LSM14A, SCD6 homolog A (S. cerevisiae)
CR553080	LSM3 homolog, U6 small nuclear RNA associated (S. cerevisiae)
BM364879	LSM4 homolog, U6 small nuclear RNA associated (S. cerevisiae)
BM364745	lymphotoxin beta (TNF superfamily, member 3)
CN434176	latent transforming growth factor beta binding protein 1
BF046369	LUC7-like (S. cerevisiae)
CN433634	leucine zipper transcription factor-like 1
BM365495	perilipin 3
BM364493	melanoma antigen family D, 4B
CR552902	membrane associated guanylate kinase, WW and PDZ domain containing 1
CN435449	mitogen-activated protein kinase kinase kinase 11
CN432715	TGF-beta activated kinase 1/MAP3K7 binding protein 1
CR551289	microtubule-associated protein, RP/EB family, member 3
AW464012	MARCKS-like 1
CN433797	microtubule associated serine/threonine kinase 1
CN433544	myoglobin
CR551733	methyl-CpG binding domain protein 6
CR551098	myelin basic protein
CN434125	solute carrier family 25, member 51
BM364041	malonyl CoA:ACP acyltransferase (mitochondrial)
BF045235	minichromosome maintenance complex component 4
CN433210	minichromosome maintenance complex component 6
AW463357	minichromosome maintenance complex component 7
CR553814	midkine (neurite growth-promoting factor 2)
BF042342	male-enhanced antigen 1
CR553552	mediator complex subunit 13-like
BM364048	mediator complex subunit 24
CN434039	myocyte enhancer factor 2C
BM361987	Maternally expressed 3
CR551170	multiple EGF-like-domains 10
CR552646	multiple EGF-like-domains 9
BF046291	mesoderm development candidate 2
AW466002	mesoderm specific transcript
CR553400	meteorin, glial cell differentiation regulator
CN433502	meteorin, glial cell differentiation regulator-like
CN433801	methyltransferase like 12
AW461488	methyltransferase like 17
CR551866	methyltransferase like 2B
CN434348	microfibrillar-associated protein 3
AW464504	milk fat globule-EGF factor 8 protein
BF039534	major facilitator superfamily domain containing 3
BM366461	MHC class I histocompatibility antigen
BM364733	microtubule associated monooxygenase, calponin and LIM domain containing 1
bcaz0009a.n.24	midnolin
CN434304	mesoderm induction early response 1, transcriptional regulator
BM366450	histone H4 transcription factor
CN432914	molybdenum cofactor synthesis 2
CR552489	mortality factor 4 like 2
CR550425	M-phase phosphoprotein 8
CN434677	myelin protein zero
CN432624	myelin protein zero-like 1
BF040609	muscle RAS oncogene homolog
CN434116	mannose receptor, C type 2
BF041607	Morf4 family associated protein 1
CN433192	methylthioribose-1-phosphate isomerase 1
CR552276	mitochondrial ribosomal protein L14
CN434096	mitochondrial ribosomal protein L19
CR550376	mitochondrial ribosomal protein L40
BF041972	mitochondrial ribosomal protein S17
CV576039	mutS homolog 6
BF044412	mitochondrial carrier 2
BM366115	mitochondrial transcription termination factor 3
BF043996	methylenetetrahydrofolate dehydrogenase (NADP+ dependent) 1, methenyltetrahydrofolate cyclohydrolase, formyltetrahydrofolate synthetase
CN434808	methenyltetrahydrofolate synthetase domain containing
CR553938	mutY homolog
AW462179	Matrix-remodelling associated 8
AW462179	matrix-remodelling associated 8
CN435170	myosin, heavy chain 10, non-muscle
CR552306	myosin, heavy chain 2, skeletal muscle, adult
CN433171	myosin, heavy chain 7, cardiac muscle, beta
CR553944	myosin, heavy chain 9, non-muscle
CN433060	myosin, light chain 1, alkali; skeletal, fast
CN435585	myosin light chain, phosphorylatable, fast skeletal muscle
BM365409	myosin IG
CN432915	mitotic spindle organizing protein 1
AW462250	NGFI-A binding protein 1 (EGR1 binding protein 1)
CN434551	N-acetylneuraminic acid phosphatase
CR552837	N-ethylmaleimide-sensitive factor attachment protein, beta
BM365064	N(alpha)-acetyltransferase 20, NatB catalytic subunit
BM362287	N-acetyltransferase 9 (GCN5-related, putative)
CN434864	neuron navigator 3
BM363031	neurocalcin delta
CR552542	neural cell adhesion molecule 1
CN435656	non-SMC condensin I complex, subunit G
BM364784	NCK-associated protein 1-like
BF045484	nucleolin
CN435296	Nedd4 family interacting protein 1
CR553329	NADH dehydrogenase (ubiquinone) 1 beta subcomplex, 3, 12kDa
AW462343	NADH dehydrogenase (ubiquinone) Fe-S protein 8, 23kDa (NADH-coenzyme Q reductase)
CV794671	neural precursor cell expressed, developmentally down-regulated 8
CN433290	neudesin neurotrophic factor
CR551264	nuclear factor I/B
CR553822	nuclear factor of kappa light polypeptide gene enhancer in B-cells inhibitor-like 1
CN432557	neuroguidin, EIF4E binding protein
CR552942	nidogen 2 (osteonidogen)
CN433841	Nipped-B homolog (Drosophila)
BM362528	nitrilase 1
CN433513	natural killer cell triggering receptor
CR551334	neurolysin (metallopeptidase M3 family)
CN433501	NME/NM23 family member 7
BM364482	nicotinamide nucleotide transhydrogenase
CN433559	natriuretic peptide B
BM366759	nuclear receptor subfamily 4, group A, member 1
CV794664	nuclear receptor binding protein 1
CN432553	nurim (nuclear envelope membrane protein)
CN434351	NOP2/Sun domain family, member 6
CR553691	5'-nucleotidase, cytosolic II
CR552551	netrin G1
BM365709	nudC nuclear distribution protein
CN433795	nudix (nucleoside diphosphate linked moiety X)-type motif 1
CR552972	nudix (nucleoside diphosphate linked moiety X)-type motif 12
CN434803	nuclear fragile X mental retardation protein interacting protein 1
AW461614	nucleoporin 160kDa
CR553590	nucleoporin 188kDa
CN432562	nucleoredoxin
CN434943	outer dense fiber of sperm tails 2-like
CR553694	teneurin transmembrane protein 2
CN434693	teneurin transmembrane protein 4
CR552392	oral-facial-digital syndrome 1
BF040057	2-oxoglutarate and iron-dependent oxygenase domain containing 1
BF043005	Obg-like ATPase 1
CN435601	ornithine carbamoyltransferase
CN434018	oxidation resistance 1
CR551050	prolyl 4-hydroxylase, alpha polypeptide II
CR551549	phosphoribosylaminoimidazole carboxylase, phosphoribosylaminoimidazole succinocarboxamide synthetase
CR938926	poly(A) polymerase gamma
BF040243	par-6 family cell polarity regulator beta
CR552248	pre-B-cell leukemia homeobox 3
AW463368	pyruvate carboxylase
CR551042	pterin-4 alpha-carbinolamine dehydratase/dimerization cofactor of hepatocyte nuclear factor 1 alpha
CN434081	propionyl CoA carboxylase, beta polypeptide
BF046377	proliferating cell nuclear antigen
CN433064	procollagen C-endopeptidase enhancer
CR551717	Purkinje cell protein 4 like 1
CN434533	programmed cell death 5
BM365296	phosphodiesterase 5A, cGMP-specific
CR550549	platelet-derived growth factor beta polypeptide
CR553120	platelet-derived growth factor receptor-like
CR553374	pyruvate dehydrogenase kinase, isozyme 1
CR550313	penta-EF-hand domain containing 1
CN433958	peptidoglycan recognition protein 1
BM365554	phosphatase and actin regulator 1
BF046408	PHD finger protein 17
CR553771	PHD finger protein 21A
AW464881	PHD finger protein 5A
BF043893	PHD finger protein 6
CR552235	PHD finger protein 8
CR552356	phosphatidylinositol 4-kinase, catalytic, alpha
CN433582	PIF1 5'-to-3' DNA helicase
CN434386	phosphatidylinositol glycan anchor biosynthesis, class S
CN434165	phosphatidylinositol glycan anchor biosynthesis, class U
BM362742	phosphoinositide-3-kinase adaptor protein 1
BF044038	phosphatidylinositol-4-phosphate 5-kinase, type I, alpha
CR551483	phosphatidylinositol transfer protein, alpha
CR551438	phospholipase A2, group XIIA
BM363855	Calcium-dependent phospholipase A2 PLA2G2D4
CR552804	pleiomorphic adenoma gene 1
BF043733	phosphatidylinositol-specific phospholipase C, X domain containing 2
CR552921	phospholipase D2
BF040208	pleckstrin homology domain containing, family A (phosphoinositide binding specific) member 4
BF039443	pleckstrin homology domain containing, family H (with MyTH4 domain) member 1
BM365925	pleckstrin homology domain containing, family O member 2
AW462747	plastin 3
BM362253	plasmalemma vesicle associated protein
CR551961	prostate transmembrane protein, androgen induced 1
CN433045	pinin, desmosome associated protein
CN432706	polymerase (DNA-directed), epsilon 4, accessory subunit
BM362313	polymerase (RNA) II (DNA directed) polypeptide B, 140kDa
CR552607	polymerase (RNA) II (DNA directed) polypeptide D
CN433708	polymerase (RNA) III (DNA directed) polypeptide K, 12.3 kDa
BM362510	processing of precursor 7, ribonuclease P/MRP subunit (S. cerevisiae)
CN432822	periostin, osteoblast specific factor
POU5F1_oct4	POU class 5 homeobox 1
CN433514	phosphopantothenoylcysteine synthetase
CN433956	protein phosphatase 1, catalytic subunit, beta isozyme
CN434814	protein phosphatase 1, regulatory subunit 10
CR553739	protein phosphatase 1, regulatory subunit 8
CR553774	protein phosphatase 2, regulatory subunit A, beta
CN433198	protein phosphatase 3, regulatory subunit B, alpha
AW465240	protein phosphatase 6, catalytic subunit
CR551990	PRA1 domain family, member 2
BM366310	perforin 1 (pore forming protein)
AW463157	protein kinase C, zeta
BM361938	PrdX-deacylase domain-containing protein 1
BM362048	PRP40 pre-mRNA processing factor 40 homolog A (S. cerevisiae)
CN435701	PRP40 pre-mRNA processing factor 40 homolog B (S. cerevisiae)
AW463344	pre-mRNA processing factor 8
CN433584	proline rich 9
BM362929	protease, serine, 2 (trypsin 2)
CR551063	PC4 and SFRS1 interacting protein 1
CR552780	proteasome (prosome, macropain) subunit, beta type, 1
BM362302	proteasome (prosome, macropain) subunit, beta type, 10
BM364855	proteasome (prosome, macropain) subunit, beta type, 8
CN432917	proteasome (prosome, macropain) 26S subunit, non-ATPase, 12
CR551775	proteasome (prosome, macropain) 26S subunit, non-ATPase, 4
AW465589	proteasome (prosome, macropain) activator subunit 1 (PA28 alpha)
CR551525	proline/serine-rich coiled-coil 1
CR553139	prostaglandin E receptor 4 (subtype EP4)
CN432574	prostaglandin E synthase 3 (cytosolic)
CR551557	prostaglandin I2 (prostacyclin) synthase
CN433523	prostaglandin-endoperoxide synthase 1 (prostaglandin G/H synthase and cyclooxygenase)
CN433939	protein tyrosine kinase 7
BF043106	prothymosin, alpha
CN432931	pleiotrophin
CR551102	protein tyrosine phosphatase type IVA, member 1
BM362733	protein tyrosine phosphatase, receptor type, E
CV576045	pentraxin 3, long
CN433943	purine-rich element binding protein B
BF041031	phosphorylase, glycogen; brain
CN435242	glutamine-rich 1
CR550638	RAB11 family interacting protein 4 (class II)
CV576043	RAB35, member RAS oncogene family
CN433296	Rac GTPase activating protein 1
CR550418	RAD54-like (S. cerevisiae)
BM364553	receptor (G protein-coupled) activity modifying protein 1
AW462220	RAN binding protein 1
BF045153	RAN binding protein 9
CR552644	RAP1B, member of RAS oncogene family
CR553951	RAS protein activator like 2
CN434556	RNA binding motif protein 28
AW465800	RNA binding protein with multiple splicing
CR553934	regulator of chromosome condensation (RCC1) and BTB (POZ) domain containing protein 2
AW462197	reticulocalbin 3, EF-hand calcium binding domain
AW465701	REST corepressor 1
CN435732	retinol dehydrogenase 10 (all-trans)
CN435471	receptor accessory protein 3
CR553790	receptor accessory protein 4
CR550888	replication initiator 1
CR552751	RERG/RAS-like
BM362336	REX1, RNA exonuclease 1 homolog (S. cerevisiae)
BM362040	regulatory factor X, 5 (influences HLA class II expression)
CN433586	regulatory factor X-associated ankyrin-containing protein
CR552841	tRNA methyltransferase 10 homolog C (S. cerevisiae)
CR550381	regulator of cell cycle
CR553672	regulator of G-protein signaling 12
CR553778	replication timing regulatory factor 1
CN434355	ribonuclease H2, subunit B
BM364859	ring finger protein 113A
CN435328	ring finger protein 145
CN432900	ring finger protein 187
CN434364	ring finger protein 219
CR552602	ring finger protein 220
CN433616	ring finger protein 34, E3 ubiquitin protein ligase
AW466167	Rho-associated, coiled-coil containing protein kinase 2
AW461938	replication protein A3, 14kDa
AW464922	ribosomal protein L13
CN433626	Ribosomal protein 17-like
AW461832	ribosomal protein L18
CN433723	ribosomal protein L21
AW462345	ribosomal protein L23a
CR550511	ribosomal protein L26-like 1
CN434186	ribosomal protein L27a
BF041932	ribosomal protein L29
AW461813	ribosomal protein L31
CN433827	ribosomal protein L36
CN434582	ribosomal protein L36a
BM362225	ribosomal protein L37
BM365595	ribosomal protein L38
CN434056	ribosomal protein L4
CR552705	ribosomal protein L7
CR553776	ribosomal protein L9
BM362735	ribosomal protein S12
CR551915	ribosomal protein S13
CN434988	ribosomal protein S15
AW464431	ribosomal protein S25
BM362899	ribosomal RNA processing 12 homolog (S. cerevisiae)
CN435251	ribosomal L24 domain containing 1
CN432659	RUN domain containing 1
CN433623	S100 calcium binding protein A4
CN434845	spalt-like transcription factor 2
BM365025	SAM domain and HD domain 1
BM366785	squamous cell carcinoma antigen recognized by T cells 3
CR552019	SAM and SH3 domain containing 1
CR553180	spermidine/spermine N1-acetyltransferase 1
CN432692	Shwachman-Bodian-Diamond syndrome
CR552350	saccharopine dehydrogenase (putative)
CN433789	sec1 family domain containing 1
CR551900	chemokine (C-X-C motif) ligand 12
AW464862	SEC11 homolog A (S. cerevisiae)
CN433964	Sep (O-phosphoserine) tRNA:Sec (selenocysteine) tRNA synthase
BF039065	septin 9
CN435705	small EDRK-rich factor 1A (telomeric)
CN433648	small EDRK-rich factor 2
CN435658	stress-associated endoplasmic reticulum protein family member 2
CN433581	serpin peptidase inhibitor, clade F (alpha-2 antiplasmin, pigment epithelium derived factor), member 1
CN434812	serpin peptidase inhibitor, clade F (alpha-2 antiplasmin, pigment epithelium derived factor), member 2
CR553237	serpin peptidase inhibitor, clade H (heat shock protein 47), member 1, (collagen binding protein 1)
CR553254	SET domain containing 4
BM363856	SET domain containing 5
CR551980	splicing factor 3a, subunit 2, 66kDa
CR551342	splicing factor 3b, subunit 2, 145kDa
AW462298	splicing factor 3b, subunit 4, 49kDa
BM366972	splicing factor 3b, subunit 5, 10kDa
AW462456	splicing factor proline/glutamine-rich
CN435729	secreted frizzled-related protein 2
AW463237	serine/arginine-rich splicing factor 1
BM362173	PNN-interacting serine/arginine-rich protein
AW462739	SFT2 domain containing 1
CR550516	homolog of rat pragma of Rnd2
BM363997	N-sulfoglucosamine sulfohydrolase
bcaz0001a.m.20	SH3 domain containing ring finger 1
BF039783	serine hydroxymethyltransferase 2 (mitochondrial)
BM366668	sialic acid binding Ig-like lectin 5
BM364434	signaling threshold regulating transmembrane adaptor 1
CR553752	SIX homeobox 2
BF044147	stem-loop binding protein
CN435258	solute carrier family 19 (thiamine transporter), member 3
CN432717	solute carrier family 25 (mitochondrial carrier; oxoglutarate carrier), member 11
CN432740	solute carrier family 25, member 42
CN433928	solute carrier family 38, member 2
CN435233	solute carrier family 39 (zinc transporter), member 14
CR550712	solute carrier family 46 (folate transporter), member 1
bcaz0007a.n.13	solute carrier family 4 (anion exchanger), member 1, adaptor protein
CR552799	SAFB-like, transcription modulator
CN433722	SMAD family member 3
CR550315	small nuclear ribonucleoprotein polypeptide A'
AW464074	small nuclear ribonucleoprotein D3 polypeptide 18kDa
BF043017	sorting nexin 14
AW464499	sorting nexin 17
CR551084	son of sevenless homolog 1 (Drosophila)
BF043649	SRY (sex determining region Y)-box 15
CN432952	SRY (sex determining region Y)-box 3
BM362301	SP140 nuclear body protein-like
CR553303	sperm associated antigen 7
CR552920	SPARC-like 1 (hevin)
CN432980	spermatogenesis associated 24
BM364569	SPC24, NDC80 kinetochore complex component
CR552789	spindlin 1
CN434722	sprouty homolog 1, antagonist of FGF signaling (Drosophila)
CR552633	splA/ryanodine receptor domain and SOCS box containing 2
BF040453	spectrin, alpha, non-erythrocytic 1
BM362119	U2-associated SR140 protein
CR551947	sterol regulatory element binding transcription factor 2
CR552275	SLIT-ROBO Rho GTPase activating protein 3
CR551968	synovial sarcoma translocation, chromosome 18
CR553828	Sjogren syndrome antigen B (autoantigen La)
AW465546	structure specific recognition protein 1
CN433551	somatostatin
AW466094	ST3 beta-galactoside alpha-2,3-sialyltransferase 6
CR552540	ST8 alpha-N-acetyl-neuraminide alpha-2,8-sialyltransferase 3
CR553177	signal transducer and activator of transcription 2, 113kDa
BF043315	stromal interaction molecule 1
BF042135	stathmin 1
CR553754	stonin 1
BF039154	striatin, calmodulin binding protein 4
CR552557	small ubiquitin-like modifier 2
CR551618	suppressor of Ty 4 homolog 1 (S. cerevisiae)
CN433398	synaptophysin-like 1
BF045358	synaptotagmin XVII
AW465210	TATA box binding protein (TBP)-associated factor, RNA polymerase I, D, 41kDa
CR553715	TAF9 RNA polymerase II, TATA box binding protein (TBP)-associated factor, 32kDa
CR551511	TAR DNA binding protein
CR550853	TatD DNase domain containing 2
CN434187	TBC1 domain family, member 23
CR552701	t-complex 1
CN434835	tudor domain containing 9
CN433866	tectonic-2-like
CR552748	telomeric repeat binding factor 2
CR552088	testis derived transcript (3 LIM domains)
CN432888	transcription factor AP-4 (activating enhancer binding protein 4)
BF042575	Transforming growth factor, beta 3
BF042575	transforming growth factor, beta 3
CR553272	transforming growth factor, beta-induced, 68kDa
BM365188	THAP domain containing 6
AW461636	thrombospondin 1
CR551649	THO complex 3
CN434282	thyroid hormone receptor associated protein 3
BF043547	TIMP metallopeptidase inhibitor 1
CR553073	thymidine kinase 1, soluble
BM364462	toll-like receptor 3
CN435484	transmembrane BAX inhibitor motif containing 6
CN433098	transmembrane protein with EGF-like and two follistatin-like domains 2
CR550569	transmembrane protein 126A
CR553119	transmembrane protein 147
CR552757	IGF-like family receptor 1
BF043264	transmembrane protein 170A
CR550460	transmembrane protein 181
CN434751	transmembrane protein 185A
BM362861	transmembrane protein 55B
CR552001	transmembrane protein 59
AW462592	transmembrane protein 97
AW461501	tumor necrosis factor, alpha-induced protein 6
BM364484	TNFAIP3 interacting protein 1
CR552226	troponin C type 1 (slow)
CN433726	troponin C type 2 (fast)
CN434701	troponin I type 1 (skeletal, slow)
CR552708	troponin I type 2 (skeletal, fast)
CR553585	troponin T type 1 (skeletal, slow)
CN434613	transportin 3
CN435386	tensin 3
CN433360	topoisomerase (DNA) II alpha 170kDa
AW463845	torsin family 1, member B (torsin B)
CR551418	two pore segment channel 2
CR550581	tumor protein D52-like 1
CN432940	transformer 2 beta homolog (Drosophila)
CR553276	translocation associated membrane protein 2
CR552907	trafficking protein particle complex 2-like
BM366880	transcriptional regulating factor 1
BF044024	tripartite motif containing 28
CN433153	tripartite motif containing 4
CR553704	tripartite motif containing 56
CN434241	trichorhinophalangeal syndrome I
CN434590	tetraspanin 18
AW465786	tetraspanin 3
CR553501	tetraspanin 6
CN432708	ER membrane protein complex subunit 2
AW463276	tubulin, alpha 1b
BM364769	tubulin, delta 1
CN433525	thioredoxin domain containing 17
CR551695	thioredoxin-like 4A
AW462223	TYRO3 protein tyrosine kinase
CR552884	tRNA-yW synthesizing protein 1 homolog (S. cerevisiae)
BF040584	U2 small nuclear RNA auxiliary factor 1
CN433434	ubiquitin-conjugating enzyme E2E 1
CR552614	ubiquitin-conjugating enzyme E2I
AW463120	ubiquitin-conjugating enzyme E2S
BM366423	ubiquitin protein ligase E3B
AW462979	ubiquitin-like 7
BF044881	ubiquitin protein ligase E3 component n-recognin 5
AW463522	ubiquitin carboxyl-terminal esterase L1 (ubiquitin thiolesterase)
CN435714	UDP-glucose ceramide glucosyltransferase
CN433248	UDP-glucose pyrophosphorylase 2
CN435195	Usher syndrome 1G (autosomal recessive)
CR553937	ubiquitin specific peptidase 1
CN434801	ubiquitin specific peptidase 40
BM363942	vesicle-associated membrane protein 2 (synaptobrevin 2)
CR551144	versican
BM364404	valosin containing protein
BF042212	vimentin
BM363966	vacuolar protein sorting 39 homolog (S. cerevisiae)
CN433834	V-set and transmembrane domain containing 2 like
CR551039	vitronectin
BM366703	Wiskott-Aldrich syndrome
CR553609	WW domain binding protein 11
AW463960	WD repeat domain 26
AW463047	POC1 centriolar protein A
BF039523	WD repeat domain 54
CN433087	WD repeat domain 92
BM366796	WAS protein homolog associated with actin, golgi membranes and microtubules
CR553230	Wolf-Hirschhorn syndrome candidate 1-like 1
CN435429	wingless-type MMTV integration site family, member 10A
CN435555	Werner helicase interacting protein 1
CN434205	Yip1 interacting factor homolog B (S. cerevisiae)
BM362357	zeta-chain (TCR) associated protein kinase 70kDa
BM366206	zinc finger and BTB domain containing 40
CR550890	zinc finger homeobox 4
CN434537	zinc finger, FYVE domain containing 1
CN432390	zinc finger protein 18
CR550433	zinc finger protein 254
CR552443	zinc finger protein 277
CR553618	zinc finger protein 286A
BF041357	zinc finger protein 292
AW464311	zinc finger protein 326
CR552724	zinc finger protein 423
CN432801	zinc finger protein 532
BM362570	zinc finger protein 622
CR553265	zinc finger protein 638
BF043074	zinc finger protein 66
CN435709	zinc finger protein 696
CR551023	zinc finger protein 773
CN434866	zinc finger protein 827
BM365166	zona pellucida glycoprotein 3 (sperm receptor)
CR552364	zinc finger, RAN-binding domain containing 2
CR551807	zinc finger, SWIM-type containing 4

## Sheet: Table 7
Table 7 - 2545 genes only expressed by Trophoblast
GB acc num	Gene Description
BF040579	neutral cholesterol ester hydrolase 1
BF042703	ATP-binding cassette, sub-family A (ABC1), member 1
AW461699	ATP-binding cassette, sub-family C (CFTR/MRP), member 10
BM366529	ATP-binding cassette, sub-family C (CFTR/MRP), member 3
BF042967	ATP-binding cassette, sub-family D (ALD), member 3
AW462836	abhydrolase domain containing 10
AW461861	abhydrolase domain containing 11
BF040412	abhydrolase domain containing 14B
BF040171	abhydrolase domain containing 2
AW461725	abhydrolase domain containing 4
BF039721	abhydrolase domain containing 5
BM362731	ABI family, member 3
CN434546	active BCR-related
BF045666	acyl-CoA dehydrogenase, C-2 to C-3 short chain
BF043403	ArfGAP with coiled-coil, ankyrin repeat and PH domains 1
AW462972	angiotensin I converting enzyme
AW465236	aconitase 2, mitochondrial
BF043161	acyl-CoA thioesterase 4
BF044723	acyl-CoA oxidase 1, palmitoyl
BF041435	acyl-CoA synthetase long-chain family member 5
AW464268	acyl-CoA synthetase long-chain family member 6
BF043956	acyl-CoA synthetase short-chain family member 1
CR550805	actin, alpha 2, smooth muscle, aorta
CR550611	actin, gamma 1
AW462889	actin, gamma 2, smooth muscle, enteric
BM363027	ARP1 actin-related protein 1 homolog A, centractin alpha (yeast)
BF042412	ARP1 actin-related protein 1 homolog B, centractin beta (yeast)
BF040439	ARP8 actin-related protein 8 homolog (yeast)
BF039418	activin A receptor, type IIA
BM365170	adenosine deaminase
BF041569	ADAM metallopeptidase domain 17
BF043943	ADAM metallopeptidase domain 33
BF041123	ADAM-like, decysin 1
AW463889	ADAMTS-like 5
AW463765	adenosine deaminase, RNA-specific
BF041640	adiponectin receptor 1
AW461575	adiponectin receptor 2
BM364653	adrenoceptor alpha 2B
BF045832	adrenoceptor beta 1
BF040456	adrenoceptor beta 2, surface
CR550495	adrenergic, beta, receptor kinase 1
AW465167	adhesion regulating molecule 1
AW462575	aspartylglucosaminidase
BF044967	angiogenic factor with G patch and FHA domains 1
AW463481	agmatine ureohydrolase (agmatinase)
AW462637	1-acylglycerol-3-phosphate O-acyltransferase 5
BF043705	1-acylglycerol-3-phosphate O-acyltransferase 9
AW464967	adenosylhomocysteinase-like 1
BF041460	adenosylhomocysteinase-like 2
BF039286	allograft inflammatory factor 1
BF042165	apoptosis-inducing factor, mitochondrion-associated, 1
AW466212	apoptosis-inducing factor, mitochondrion-associated, 2
BF046145	absent in melanoma 1
BF044762	absent in melanoma 1-like
BF040051	aminoacyl tRNA synthetase complex-interacting multifunctional protein 2
AW463034	A kinase (PRKA) anchor protein 12
BF041120	A kinase (PRKA) anchor protein 2
BF041822	A kinase (PRKA) anchor protein 9
AW462876	aldo-keto reductase family 1, member A1 (aldehyde reductase)
AW463558	aldo-keto reductase family 1, member B1 (aldose reductase)
AW465640	aldo-keto reductase family 7, member A2 (aflatoxin aldehyde reductase)
AW461500	aldo-keto reductase family 7, member A3 (aflatoxin aldehyde reductase)
BF039780	AKT interacting protein
AW462442	aminolevulinate dehydratase
BF046114	aminolevulinate, delta-, synthase 1
AW464316	ALG11, alpha-1,2-mannosyltransferase
AW463151	ALG2, alpha-1,3/1,6-mannosyltransferase
BF040851	ALG5, dolichyl-phosphate beta-glucosyltransferase
AW461605	alkB, alkylation repair homolog 3 (E. coli)
BF041622	alkB, alkylation repair homolog 4 (E. coli)
BF044851	alkB, alkylation repair homolog 6 (E. coli)
CR552728	arachidonate 5-lipoxygenase
AW461722	alpha-kinase 3
BF042604	autophagy/beclin-1 regulator 1
BF046637	adenosylmethionine decarboxylase 1
AW461392	aminomethyltransferase
AW464570	archaelysin family metallopeptidase 2
AW465283	anaphase promoting complex subunit 13
AW465257	anaphase promoting complex subunit 5
AW461549	Ankyrin 3
AW462010	ankyrin repeat, family A (RFXANK-like), 2
CR552955	ankyrin repeat domain 13C
BM364692	ankyrin repeat domain 13 family, member D
AW464777	ankyrin repeat domain 16
BF040592	ankyrin repeat domain 27 (VPS9 domain)
AW463885	ankyrin repeat domain 39
AW464350	ankyrin repeat domain 55
BF040149	sosondowah ankyrin repeat domain family member D
BF046443	acidic (leucine-rich) nuclear phosphoprotein 32 family, member E
AW462573	annexin A1
AW461550	annexin A4
BM362041	aldehyde oxidase 1
BF041683	adaptor-related protein complex 1, gamma 1 subunit
BF042213	adaptor-related protein complex 1, gamma 2 subunit
BF040866	adaptor-related protein complex 1, mu 2 subunit
BF046332	adaptor-related protein complex 1, sigma 3 subunit
BF045634	adaptor-related protein complex 3, sigma 1 subunit
BF040925	adaptor-related protein complex 3, sigma 2 subunit
BF044230	adaptor-related protein complex 4, sigma 1 subunit
BF044165	amyloid beta (A4) precursor protein-binding, family B, member 3
BF041480	apoptosis inhibitor 5
BF041938	APAF1 interacting protein
BF043894	apoptosis-inducing, TAF9-like domain 1
AW462476	apolipoprotein A-I
BF039553	apolipoprotein A-I binding protein
CR552009	apolipoprotein B
CN433055	apolipoprotein C-II
AW463171	aprataxin
AW466173	aquaporin 1 (Colton blood group)
BM362390	ArfGAP with RhoGAP domain, ankyrin repeat and PH domain 1
AW463958	ADP-ribosylation factor 3
AW465213	ADP-ribosylation factor GTPase activating protein 2
BF042236	ADP-ribosylation factor guanine nucleotide-exchange factor 1 (brefeldin A-inhibited)
BF046709	ADP-ribosylation factor interacting protein 1
BF039173	ADP-ribosylation factor interacting protein 2
BF040769	Rho GTPase activating protein 1
AW461779	Rho GTPase activating protein 24
AW462350	Rho GTPase activating protein 27
BF042389	Rho GDP dissociation inhibitor (GDI) beta
CR552029	Rho guanine nucleotide exchange factor (GEF) 15
AW461754	Rho/Rac guanine nucleotide exchange factor (GEF) 2
BF043067	Rho guanine nucleotide exchange factor (GEF) 3
BF042105	Rho guanine nucleotide exchange factor (GEF) 5
CR550847	Rho guanine nucleotide exchange factor (GEF) 7
AW465242	AT rich interactive domain 1A (SWI-like)
AW464952	AT rich interactive domain 5A (MRF1-like)
BF045571	ADP-ribosylation factor-like 13A
AW465353	ADP-ribosylation factor-like 4A
BF044311	ADP-ribosylation factor-like 4C
BF045491	ADP-ribosylation factor-like 4D
CR553879	ADP-ribosylation factor-like 5A
BF043246	ADP-ribosylation factor-like 6 interacting protein 4
BF046125	ADP-ribosylation factor-like 6 interacting protein 6
BF046043	ADP-ribosylation factor-like 8B
AW462422	armadillo repeat containing 1
CN434823	armadillo repeat containing, X-linked 6
CR553006	aryl-hydrocarbon receptor nuclear translocator 2
BF042602	actin related protein 2/3 complex, subunit 3, 21kDa
BF039067	arrestin, beta 2
AW462172	arylsulfatase B
AW465650	arylsulfatase E (chondrodysplasia punctata 1)
BF039026	ankyrin repeat and SOCS box containing 11, E3 ubiquitin protein ligase
BF041825	ankyrin repeat and SOCS box containing 2
CN435135	ankyrin repeat and SOCS box containing 6
BF040573	ankyrin repeat and SOCS box containing 9
BF039241	asialoglycoprotein receptor 2
BF040561	ash1 (absent, small, or homeotic)-like (Drosophila)
BF043379	agouti signaling protein
BF045205	arsA arsenite transporter, ATP-binding, homolog 1 (bacterial)
BF043535	argininosuccinate synthase 1
AW464624	Aspartate aminotransferase
BF042599	additional sex combs like transcriptional regulator 1
AW462462	activating transcription factor 6 beta
AW464307	autophagy related 12
BF042320	ATH1, acid trehalase-like 1 (yeast)
AW464488	atlastin GTPase 2
CR552501	ATPase, Na+/K+ transporting, alpha 1 polypeptide
BF042546	ATPase, Ca++ transporting, type 2C, member 2
AW461997	ATP synthase, H+ transporting, mitochondrial Fo complex, subunit C2 (subunit 9)
AW462319	ATP synthase, H+ transporting, mitochondrial Fo complex, subunit d
BF044566	ATPase, H+ transporting, lysosomal V0 subunit a1
BF044729	ATPase, H+ transporting, lysosomal 70kDa, V1 subunit A
AW463247	ATPase, H+ transporting, lysosomal 34kDa, V1 subunit D
AW463272	ATPase, H+ transporting, lysosomal 14kDa, V1 subunit F
AW461497	ATPase H+ transporting lysosomal 16kDa V0 subunit c
BF045269	ATP synthase mitochondrial F1 complex assembly factor 2
AW463730	ATR interacting protein
AW462577	ataxin 10
BF041270	ataxin 2
BF041320	ataxin 3
AW466059	ancient ubiquitous protein 1
AW465842	apoptosis, caspase activation inhibitor
BF039828	axin 2
BF040392	5-azacytidine induced 2
AW461625	beta-1,3-glucuronyltransferase 3
BF045745	UDP-GlcNAc:betaGal beta-1,3-N-acetylglucosaminyltransferase 5
BF041567	UDP-GlcNAc:betaGal beta-1,3-N-acetylglucosaminyltransferase 8
AW464929	beta-1,4-N-acetyl-galactosaminyl transferase 2
AW465328	UDP-Gal:betaGlcNAc beta 1,4- galactosyltransferase, polypeptide 3
BF042845	beta-site APP-cleaving enzyme 1
AW466001	BCL2-associated agonist of cell death
BF040177	BCL2-associated athanogene
BM366215	BCL2-associated athanogene 4
BF043318	bromo adjacent homology domain containing 1
BF042847	BMP and activin membrane-bound inhibitor
BF042626	proline-rich coiled-coil 2A
BM364907	G patch domain and ankyrin repeats 1
AW463160	bromodomain adjacent to zinc finger domain, 1B
BF045258	B-cell receptor-associated protein 29
BF039683	branched chain amino-acid transaminase 1, cytosolic
AW463325	BRCA2 and CDKN1A interacting protein
BF046550	branched chain ketoacid dehydrogenase kinase
BF043518	B-cell CLL/lymphoma 9-like
BF044455	Bucentaur-2
CR550722	BC1 (ubiquinol-cytochrome c reductase) synthesis-like
BF043115	bromodomain-containing protein 1-like
AW465820	3-hydroxybutyrate dehydrogenase, type 2
AW464859	BEN domain containing 7
CR550640	bestrophin 2
AW463393	Bet1 golgi vesicular membrane trafficking protein
BF040753	Bet1 golgi vesicular membrane trafficking protein-like
BM363883	brain expressed X-linked 2
BF041733	BH3 interacting domain death agonist
BF043568	bridging integrator 2
AW465363	baculoviral IAP repeat containing 6
AW465674	bladder cancer associated protein
BF043180	biogenesis of lysosomal organelles complex-1, subunit 1
AW462089	biliverdin reductase B (flavin reductase (NADPH))
BF040634	basic leucine zipper nuclear factor 1
BF041037	BMP2 inducible kinase
CN434979	bone morphogenetic protein 5
BF044949	BCL2/adenovirus E1B 19kDa interacting protein 1
AW462956	BCL2/adenovirus E1B 19kDa interacting protein 3
BF042096	biorientation of chromosomes in cell division 1
BM365241	Major histocompatibility complex class II DM alpha
BM362427	Major histocompatibility complex class II DR alpha
AW463110	bora, aurora kinase A activator
AW464844	biphenyl hydrolase-like (serine hydrolase)
BF043775	bactericidal/permeability-increasing protein
AW463337	3'(2'), 5'-bisphosphate nucleotidase 1
BF040251	BRCA1 associated protein
AW464067	bromodomain containing 1
AW466071	BRO1 domain and CAAX motif containing
BF039790	bromodomain and WD repeat domain containing 1
BF042441	BTB (POZ) domain containing 19
BF040398	BTB (POZ) domain containing 6
AW462314	basic transcription factor 3
BF042983	basic transcription factor 3-like 4
BF045539	ribosome production factor 1 homolog (S. cerevisiae)
BF039112	chromosome 14 open reading frame 1
BM365121	dynein, axonemal, assembly factor 2
CR553606	chromosome 14 open reading frame 166
BF039961	chromosome 14 open reading frame 169
AW462117	ER membrane protein complex subunit 7
BF040395	anaphase promoting complex subunit 16
BF039393	WW domain binding protein 1-like
BF041041	chromosome 10 open reading frame 32
AW462809	chromosome 10 open reading frame 35
BF039717	family with sequence similarity 213, member A
BF041606	chromosome 10 open reading frame 99
BF044511	dynein regulatory complex subunit 1
BF041604	protease-associated domain containing 1
BF042427	chromosome 9 open reading frame 78
AW462855	Chromosome 11 open reading frame 34
AW464610	chromosome 11 open reading frame 52
BF042629	chromosome 11 open reading frame 57
AW463027	chromosome 11 open reading frame 73
AW462685	ubiquinol-cytochrome c reductase complex assembly factor 3
AW465009	chromosome 12 open reading frame 10
AW464928	transmembrane protein 263
BF043248	KAT8 regulatory NSL complex subunit 2
BM363908	chromosome 12 open reading frame 57
AW463479	transmembrane protein 260
CN433567	VPS33B interacting protein, apical-basolateral polarity regulator, spe-39 homolog
BF045593	chromosome 14 open reading frame 142
BF039356	apoptogenic 1, mitochondrial
AW464040	placenta expressed transcript 1
CR553325	anaphase promoting complex subunit 15
BF040081	late endosomal/lysosomal adaptor, MAPK and MTOR activator 1
AW463827	chromosome 11 open reading frame 71
BF043801	kinetochore-localized astrin/SPAG5 binding protein
BF039326	chromosome 15 open reading frame 26
AW462185	chromosome 1 open reading frame 21
AW465956	family with sequence similarity 213, member B
AW464246	chromosome 16 open reading frame 72
BF041775	cilia and flagella associated protein 20
BF040693	RBPJ interacting and tubulin associated 1
BF045723	N-acetyltransferase domain containing 1
BM362140	family with sequence similarity 222, member B
BF044728	C-x(9)-C motif containing 2
BF042008	SMG9 nonsense mediated mRNA decay factor
AW465905	ER membrane protein complex subunit 10
AW461557	tubulin polyglutamylase complex subunit 2
BF043663	chromosome 18 open reading frame 25
CR553165	chromosome 18 open reading frame 8
AW465457	transmembrane protein 256
BM363020	chromosome 17 open reading frame 62
AW463728	major facilitator superfamily domain containing 12
AW464523	small integral membrane protein 7
BF042929	chromosome 19 open reading frame 43
BF045045	KxDL motif containing 1
AW461999	chromosome 19 open reading frame 53
BF045056	WD repeat domain 83 opposite strand
AW464578	SprT-like N-terminal domain
AW465450	SERTAD4 antisense RNA 1
BF041075	MYST/Esa1-associated factor 6
BF041623	chromosome 1 open reading frame 159
AW462185	Chromosome 1 open reading frame 21
BF044199	chromosome 1 open reading frame 43
AW465458	chromosome 1 open reading frame 54
AW464803	chromatin target of PRMT1
AW461865	chromosome 1 open reading frame 85
AW465171	complement component 1, q subcomponent, A chain
BM365577	complement component 1, q subcomponent, C chain
AW464264	C1q and tumor necrosis factor related protein 1
BF040320	complement component 1, r subcomponent-like
BF044250	complement component 1, s subcomponent
AW462065	family with sequence similarity 210, member B
BF046591	chromosome 20 open reading frame 196
AW463764	transmembrane protein 230
AW463167	replication termination factor 2 domain containing 1
BF045750	C2CD2-like
BF040241	proline rich 30
BF041602	KIAA1211-like
BF043680	BRICK1, SCAR/WAVE actin-nucleating complex subunit
BF045738	complement component 4B (Chido blood group)
BF039480	zinc finger, GRF-type containing 1
BF040613	chromosome 4 open reading frame 33
AW463226	chromosome 5 open reading frame 15
AW462717	chromosome 5 open reading frame 45
AW465913	chromosome 6 open reading frame 120
AW462998	coiled-coil domain containing 167
AW463132	O-acyl-ADP-ribose deacylase 1
AW465632	PX domain containing 1
BF040324	chromosome 6 open reading frame 226
BF039978	transmembrane protein 243, mitochondrial
BF041996	chromosome 7 open reading frame 26
BF045063	maturin, neural progenitor differentiation regulator homolog (Xenopus)
BF040551	transmembrane protein 248
BF044177	family with sequence similarity 221, member A
AW464779	protein phosphatase 1, regulatory subunit 35
BF043058	family with sequence similarity 167, member A
BF045293	chromosome 8 open reading frame 29
BF039365	testis development related protein
BF042994	excision repair cross-complementation group 6-like 2
AW462574	ribonuclease P/MRP 25kDa subunit-like
AW462277	chromosome 9 open reading frame 3
CR550907	chromosome 9 open reading frame 89
BF043907	carbonic anhydrase XII
AW464980	carbonic anhydrase II
CV794667	carbonic anhydrase III, muscle specific
AW462531	calmodulin 1 (phosphorylase kinase, delta)
CR552394	calmodulin 1 (phosphorylase kinase, delta)
AW464513	calmodulin-like 4
AW463397	calcium/calmodulin-dependent protein kinase kinase 1, alpha
BF041973	calmodulin regulated spectrin-associated protein 1
BF039973	calmodulin binding transcription activator 2
AW464026	calcium activated nucleotidase 1
CR552504	capping protein (actin filament), gelsolin-like
BF039131	calpain 6
AW465052	cell cycle associated protein 1
BF042474	calcyphosine
BF042741	calcium regulated heat stable protein 1, 24kDa
BF040727	caspase 6, apoptosis-related cysteine peptidase
AW462328	caspase 8 associated protein 2
AW463060	calpastatin
AW463812	catalase
BF045543	caveolin 1, caveolae protein, 22kDa
BF043494	core-binding factor, runt domain, alpha subunit 2; translocated to, 3
bcaz0008a.h.23	core-binding factor, beta subunit
AW463722	Cbl proto-oncogene C, E3 ubiquitin protein ligase
CR553372	cerebellin 2 precursor
BF044531	chromobox homolog 1
BF045654	chromobox homolog 8
AW461494	chibby homolog 1 (Drosophila)
AW461608	cysteine conjugate-beta lyase, cytoplasmic
BF042011	mitochondrial calcium uniporter
AW461709	coiled-coil domain containing 109B
AW463013	coiled-coil domain containing 12
AW465694	coiled-coil domain containing 158
BF039530	coiled-coil domain containing 22
BF042973	coiled-coil domain containing 23
BF040750	coiled-coil domain containing 3
BF045000	coiled-coil domain containing 50
BF044386	spindle and centriole associated protein 1
BF042838	coiled-coil domain containing 58
AW462446	coiled-coil domain containing 61
AW463281	coiled-coil domain containing 64
CN435295	coiled-coil domain containing 65
AW465295	coiled-coil domain containing 8
BF040604	coiled-coil domain containing 84
BF043145	coiled-coil domain containing 85C
CR551834	coiled-coil domain containing 88A
AW461818	chemokine (C-C motif) ligand 14
AW462597	chemokine (C-C motif) ligand 2
BF046074	chemokine (C-C motif) ligand 23
BM365027	chemokine (C-C motif) ligand 26
BM363968	chemokine (C-C motif) ligand 3-like 1
AW462122	cerebral cavernous malformation 2
AW465583	cyclin D-type binding-protein 1
AW462493	cyclin L1
BF039503	cyclin-dependent kinase 20
BF042937	CCR4 carbon catabolite repression 4-like (S. cerevisiae)
BF045603	Cattle cerebrum and skeletal muscle-specific protein 1
BF040257	chaperonin containing TCP1, subunit 4 (delta)
CN433545	chaperonin containing TCP1, subunit 6A (zeta 1)
BF040065	CD109 molecule
AW463121	CD151 molecule (Raph blood group)
AW462395	CD163 molecule
BF041044	CD200 receptor 1
BM366758	CD247 molecule
BF041363	CD2-associated protein
BM361983	CD3e molecule, epsilon associated protein
BM365676	CD3g molecule, gamma (CD3-TCR complex)
AW461777	CD47 molecule	x
BF040446	CD59 molecule, complement regulatory protein
BM365546	CD5 molecule-like
BF041770	CD68 molecule
BM362536	CD72 molecule
AW463930	CD74 molecule, major histocompatibility complex, class II invariant chain
BF039039	CD80 molecule
BF045473	CD97 molecule
BM364056	CD99 molecule-like 2
BF041243	cell division cycle 23
BF043955	cell division cycle 26
BF046401	cell division cycle 40
BF041571	CDC42 binding protein kinase beta (DMPK-like)
BF039041	CDC42 binding protein kinase gamma (DMPK-like)
AW462711	CDC42 small effector 2
AW463666	cell division cycle 5-like
BF042728	cell division cycle associated 4
BF041522	cell division cycle associated 7
BF039863	cell division cycle associated 8
AW464160	cadherin 1, type 1, E-cadherin (epithelial)
AW462392	cadherin-related 23
AW462507	cadherin 5, type 2 (vascular endothelium)
BF041329	CDK5 regulatory subunit associated protein 1
BF044628	cyclin-dependent kinase 7
BF043158	cyclin-dependent kinase-like 5
BF039111	cyclin-dependent kinase inhibitor 1A (p21, Cip1)
CN433660	CDKN2A interacting protein
BF046112	carcinoembryonic antigen-related cell adhesion molecule 6 (non-specific cross reacting antigen)
BF042501	carcinoembryonic antigen-related cell adhesion molecule 8
BM362832	CCAAT/enhancer binding protein (C/EBP), gamma
CR551805	CCAAT/enhancer binding protein (C/EBP), zeta
AW463806	cat eye syndrome chromosome region, candidate 2
BF045899	cat eye syndrome chromosome region, candidate 5
AW464027	centromere protein B, 80kDa
AW463474	centromere protein H
BF041447	centromere protein J
BF040255	centromere protein T
AW465424	ArfGAP with GTPase domain, ankyrin repeat and PH domain 3
AW462518	centrosomal protein 120kDa
BF046283	centrosomal protein 192kDa
BF042826	centrosomal protein 350kDa
AW465203	centrosomal protein 63kDa
BF042816	choline/ethanolamine phosphotransferase 1
BM362502	cerebral endothelial cell adhesion molecule
AW465727	Craniofacial development protein 2
AW466074	cofilin 1 (non-muscle)
CR551194	cofilin 2 (muscle)
AW464057	CASP8 and FADD-like apoptosis regulator
BF045253	chromatin assembly factor 1, subunit A (p150)
BF042026	cytochrome c oxidase assembly factor 4 homolog (S. cerevisiae)
AW463670	chromodomain helicase DNA binding protein 3
AW463336	chromodomain helicase DNA binding protein 4
BF040390	chromodomain helicase DNA binding protein 7
BF044830	chromodomain helicase DNA binding protein 8
BF040641	cysteine-rich hydrophobic domain 2
AW464612	charged multivesicular body protein 1A
BF041658	charged multivesicular body protein 5
AW462593	charged multivesicular body protein 7
BF040219	chondroitin polymerizing factor 2
BF039550	chordin-like 1
CN433593	carbohydrate (N-acetylgalactosamine 4-0) sulfotransferase 14
BF042384	carbohydrate (N-acetylglucosamine 6-O) sulfotransferase 6
CR552794	cytosolic iron-sulfur assembly component 1
CN432412	cytokine induced apoptosis inhibitor 1
AW466205	Cell death-inducing DFFA-like effector a
BF042209	CDKN1A interacting zinc finger protein 1
BF044734	cytoskeleton associated protein 5
AW463833	CDC28 protein kinase regulatory subunit 1B
AW465691	chloride channel, voltage-sensitive 5
AW461703	claudin 7
BF041536	C-type lectin domain family 3, member B
AW462412	CDC-like kinase 2
AW466049	ceroid-lipofuscinosis, neuronal 3
BF039204	ceroid-lipofuscinosis, neuronal 8 (epilepsy, progressive with mental retardation)
BF044503	clarin 3
BF042596	calsyntenin 1
AW463103	clathrin, heavy chain (Hc)
BF043025	cytidine monophosphate (UMP-CMP) kinase 1, cytosolic
BF043142	cyclin and CBS domain divalent metal cation transport mediator 4
BF044812	biogenesis of lysosomal organelles complex-1, subunit 4, cappuccino
BF043009	CCR4-NOT transcription complex, subunit 6
BF042498	CCR4-NOT transcription complex, subunit 7
AW463518	2',3'-cyclic nucleotide 3' phosphodiesterase
BF041635	canopy FGF signaling regulator 4
CR551308	contactin 5
CN432424	cytochrome c oxidase assembly factor 5
BF046002	cordon-bleu WH2 repeat protein-like 1
AW466084	negative elongation factor complex member B
AW461443	Component of oligomeric golgi complex 1
BF039386	component of oligomeric golgi complex 2
BF041284	component of oligomeric golgi complex 8
AW463457	coilin
CR551047	collagen, type I, alpha 1
CR553189	collagen, type XX, alpha 1
AW464442	collagen, type III, alpha 1
AW463762	collagen, type V, alpha 2
AW463498	collagen, type VII, alpha 1
BF045865	collagen, type VIII, alpha 1
CR552730	collagen, type IX, alpha 2
CR551663	COMM domain containing 6
BF044413	COMM domain containing 7
BM362004	coatomer protein complex, subunit gamma 2
AW464161	COP9 signalosome subunit 4
BF039578	coatomer protein complex, subunit zeta 1
AW462546	coatomer protein complex, subunit zeta 2
BF044110	coenzyme Q4
AW465485	coenzyme Q5 homolog, methyltransferase (S. cerevisiae)
BM363976	coronin, actin binding protein, 1A
BF044101	coronin, actin binding protein, 1C
BF040189	cytochrome c oxidase assembly homolog 19 (S. cerevisiae)
BF046180	ER membrane protein complex subunit 8
BM362809	ceruloplasmin (ferroxidase)
AW464956	carboxypeptidase A5
BF042881	cytoplasmic polyadenylation element binding protein 2
AW465029	copine I
AW462705	copine III
BF040614	cleavage and polyadenylation specific factor 1, 160kDa
AW462196	cleavage and polyadenylation specific factor 2, 100kDa
BF043244	carnitine palmitoyltransferase 2
AW466200	cellular retinoic acid binding protein 2
AW464141	CGRP receptor component
BF043512	cAMP responsive element binding protein 5
BM364542	cAMP responsive element binding protein-like 2
BM362069	cellular repressor of E1A-stimulated genes 1
BF040572	cysteine-rich with EGF-like domains 1
AW462851	cysteine-rich with EGF-like domains 2
BF045277	cysteine rich transmembrane BMP regulator 1 (chordin-like)
AW465930	cryptochrome circadian clock 2
CR551746	crystallin, gamma A
AW462503	Y box binding protein 3
AW461425	casein kinase 1, alpha 1
BF040612	casein kinase 2, alpha 1 polypeptide
AW466033	cystatin C
BF040853	cystatin E/M
AW462722	cystatin B (stefin B)
BF040183	CTAGE family, member 5
BF039750	CCCTC-binding factor (zinc finger protein)
BF045083	CTD (carboxy-terminal domain, RNA polymerase II, polypeptide A) small phosphatase 1
BF044735	CTD (carboxy-terminal domain, RNA polymerase II, polypeptide A) small phosphatase like 2
AW462432	connective tissue growth factor
BF043833	CBP80/20-dependent translation initiation factor
BF043900	catenin (cadherin-associated protein), alpha-like 1
AW461558	catenin, beta interacting protein 1
BF043237	cystinosin, lysosomal cystine transporter
BF039189	CTR9, Paf1/RNA polymerase II complex component
CR551044	cathepsin C
AW462750	cathepsin D
BM362107	CUGBP, Elav-like family member 2
BF041738	cullin 2
AW461845	cullin 4A
BF046537	cutC copper transporter
BF045936	cut-like homeobox 1
AW465228	CWF19-like 1, cell cycle control (S. pombe)
AW462134	chemokine (C-X-C motif) ligand 14
AW463349	chemokine (C-X-C motif) ligand 2
BM362403	chemokine (C-X-C motif) receptor 6
AW461457	chromosome X open reading frame 56
AW463669	CXXC finger protein 5
BF045444	cytochrome b5 type A (microsomal)
BF039704	cytochrome b561 family, member D2
BF046262	cytochrome b5 reductase 2
BM362645	cytochrome b5 reductase 3
BF045217	cytochrome b5 reductase 4
BF044752	cytochrome b-245, alpha polypeptide
AW466093	cysteine/histidine-rich 1
AW461427	cytochrome P450, family 17, subfamily A, polypeptide 1
AW464414	cytochrome P450, family 19, subfamily A, polypeptide 1
BF043673	cytochrome P450, family 19, subfamily A, polypeptide 1
BF043383	cytochrome P450, family 20, subfamily A, polypeptide 1
CR551153	Cytochrome P450 family 2 subfamily D polypeptide 6
BF045942	cytochrome P450, family 3, subfamily A, polypeptide 4
BF041737	cytochrome P450, family 4, subfamily A, polypeptide 22
BF040705	cytohesin 1
BM366675	DAB2 interacting protein
CN433323	defender against cell death 1
BF043974	dystroglycan 1 (dystrophin-associated glycoprotein 1)
BF039724	dihydroxyacetone kinase 2 homolog (S. cerevisiae)
BF040075	DALR anticodon binding domain containing 3
BF041724	death-associated protein kinase 3
BF043679	dual adaptor of phosphotyrosine and 3-phosphoinositides
AW464715	DAZ associated protein 2
BF040510	drebrin-like
BF043551	DDB1 and CUL4 associated factor 8
BF046623	enoyl-CoA delta isomerase 1
AW465777	DNA cross-link repair 1B
BF045223	dynactin 4 (p62)
AW465351	dynactin 6
BF043362	damage-specific DNA binding protein 1, 127kDa
CN435284	damage-specific DNA binding protein 2, 48kDa
BF040950	D-aspartate oxidase
AW464225	DEAD (Asp-Glu-Ala-Asp) box polypeptide 19B
AW462158	DEAD (Asp-Glu-Ala-Asp) box polypeptide 28
BF044966	DEAD (Asp-Glu-Ala-Asp) box polypeptide 41
BF043409	DEAD (Asp-Glu-Ala-Asp) box polypeptide 46
AW462568	DEAD (Asp-Glu-Ala-Asp) box helicase 5
BF045076	DEAD (Asp-Glu-Ala-Asp) box polypeptide 51
BF041549	DEAD (Asp-Glu-Ala-Asp) box helicase 56
AW463910	DEAD (Asp-Glu-Ala-Asp) box helicase 6
BF042507	DEK proto-oncogene
BF041173	exonuclease 5
BF040558	DENN/MADD domain containing 1A
BF042271	deoxyribose-phosphate aldolase (putative)
BF045264	DNA fragmentation factor, 45kDa, alpha polypeptide
AW466188	deoxyguanosine kinase
AW464015	dehydrodolichyl diphosphate synthase
CR551081	dehydrogenase/reductase (SDR family) member 12
AW461330	dehydrogenase/reductase (SDR family) member 9
BF039945	dehydrogenase E1 and transketolase domain containing 1
BF042942	DEAH (Asp-Glu-Ala-His) box helicase 15
BF041407	DEAH (Asp-Glu-Ala-His) box polypeptide 29
BF043090	DEAH (Asp-Glu-Ala-His) box polypeptide 34
BF042628	DEAH (Asp-Glu-Ala-His) box polypeptide 36
AW464382	diablo, IAP-binding mitochondrial protein
AW462364	diaphanous-related formin 1
AW466176	digestive organ expansion factor homolog (zebrafish)
BF046026	DIS3 exosome endoribonuclease and 3'-5' exoribonuclease
BF045061	DIS3 like 3'-5' exoribonuclease 2
BF042999	dyskeratosis congenita 1, dyskerin
BF045944	dickkopf WNT signaling pathway inhibitor 1
AW461367	dickkopf WNT signaling pathway inhibitor 4
CR553375	DLC1 Rho GTPase activating protein
AW462638	Discs large homolog 5 (Drosophila)
AW465299	delta-like 1 homolog (Drosophila)
BF046193	distal-less homeobox 3
CN434156	cyclin D binding myb-like transcription factor 1
BF042970	Dmx-like 2
BF044731	DnaJ (Hsp40) homolog, subfamily A, member 2
AW464918	DnaJ (Hsp40) homolog, subfamily B, member 12
AW463952	DnaJ (Hsp40) homolog, subfamily C, member 10
BF040858	DnaJ (Hsp40) homolog, subfamily C, member 14
AW465592	DnaJ (Hsp40) homolog, subfamily C, member 17
BF042511	DnaJ (Hsp40) homolog, subfamily C, member 24
AW462258	DnaJ (Hsp40) homolog, subfamily C, member 8
BF039990	deoxyribonuclease I-like 3
AW462266	deoxyribonuclease II, lysosomal
CR552578	DNL-type zinc finger
BF044981	dedicator of cytokinesis 6
AW461668	dedicator of cytokinesis 8
AW462536	D4, zinc and double PHD fingers, family 3
BF044297	diphthamide biosynthesis 3
BF040107	dipeptidyl-peptidase 3
AW464210	dipeptidyl-peptidase 4
BF043709	dipeptidyl-peptidase 9
CR552729	dpy-19-like 1 (C. elegans)
CR551192	dihydropyrimidinase-like 3
BF041001	DR1-associated protein 1 (negative cofactor 2 alpha)
AW466104	destrin (actin depolymerizing factor)
BM364454	dystrobrevin, beta
BF044445	dystrobrevin binding protein 1
AW462347	dihydrouridine synthase 2
BF044582	dihydrouridine synthase 3-like (S. cerevisiae)
AW463625	dynein, cytoplasmic 1, heavy chain 1
AW463507	dynein, cytoplasmic 1, intermediate chain 2
BF045696	dynein, cytoplasmic 1, light intermediate chain 1
AW461584	dynein, light chain, LC8-type 1
BF043291	dynein, light chain, Tctex-type 1
CR551055	dysferlin
BF039950	E2F transcription factor 6
CN433474	E2F transcription factor 7
BF040111	E4F transcription factor 1
AW461613	ELL associated factor 1
AW466208	ELL associated factor 2
AW463810	E2F-associated phosphoprotein
BM366109	early B-cell factor 4
BF046515	emopamil binding protein (sterol isomerase)
BF044286	ecdysoneless homolog (Drosophila)
AW465812	enoyl CoA hydratase domain containing 2
BF041066	extracellular matrix protein 1
AW465367	endothelial cell surface expressed chemotaxis and apoptosis regulator
AW463032	ECSIT signalling integrator
AW461921	epithelial cell transforming 2
AW461773	enhancer of mRNA decapping 4
AW462449	eukaryotic translation elongation factor 1 beta 2
BF043660	eukaryotic translation elongation factor 1 delta (guanine nucleotide exchange protein)
AW461634	mitochondrial calcium uptake 2
BF039155	EF-hand domain family, member D2
AW464041	ephrin-B1
AW465656	ephrin-B2
CR551306	EFR3 homolog A (S. cerevisiae)
BF042032	elongation factor Tu GTP binding domain containing 2
AW465088	early growth response 1
AW461375	EH domain binding protein 1-like 1
AW465269	ets homologous factor
BF046097	eukaryotic translation initiation factor 1A domain containing
BF041924	eukaryotic translation initiation factor 2 alpha kinase 4
BF044444	eukaryotic translation initiation factor 2B, subunit 1 alpha, 26kDa
AW465276	eukaryotic translation initiation factor 2B, subunit 2 beta, 39kDa
BF044917	eukaryotic translation initiation factor 2B, subunit 4 delta, 67kDa
BF045866	argonaute RISC catalytic component 3
BF040889	argonaute RISC catalytic component 4
AW462553	eukaryotic translation initiation factor 2, subunit 1 alpha, 35kDa
BF043051	eukaryotic translation initiation factor 3, subunit K
CN433201	eukaryotic translation initiation factor 4E nuclear import factor 1
AW462423	eukaryotic translation initiation factor 4H
AW462866	eukaryotic translation initiation factor 5A
BF042745	ELAV like RNA binding protein 1
AW463194	ELK4, ETS-domain protein (SRF accessory protein 1)
AW463897	elongation factor RNA polymerase II
BF041442	ELMO/CED-12 domain containing 3
BF046525	elongation factor 1 homolog (S. cerevisiae)
BF042429	essential meiotic structure-specific endonuclease 1
BF043148	elastin microfibril interfacer 1
BF040617	echinoderm microtubule associated protein like 4
AW462133	echinoderm microtubule associated protein like 5
AW464919	egf-like module containing, mucin-like, hormone receptor-like 3
AW461632	empty spiracles homeobox 2
BF039710	endo/exonuclease (5'-3'), endonuclease G-like
BF039384	endoglin
AW466079	glutamyl aminopeptidase (aminopeptidase A)
BM362665	ectonucleotide pyrophosphatase/phosphodiesterase 2
BF041832	ectonucleotide pyrophosphatase/phosphodiesterase 4 (putative)
BF044937	endosulfine alpha
AW464839	ectonucleoside triphosphate diphosphohydrolase 1
AW463421	erythrocyte membrane protein band 4.1-like 1
BF045982	erythrocyte membrane protein band 4.1-like 2
BF040254	erythrocyte membrane protein band 4.1-like 3
AW461992	epithelial cell adhesion molecule
CR551112	EPH receptor B2
BF046427	epoxide hydrolase 2, cytoplasmic
AW463559	epsin 1
AW463807	epidermal growth factor receptor pathway substrate 15-like 1
BF045490	v-erb-b2 avian erythroblastic leukemia viral oncogene homolog 2
AW462178	ELKS/RAB6-interacting/CAST family member 1
AW463694	excision repair cross-complementation group 1
AW463856	ERGIC and golgi 3
BF044941	endoplasmic reticulum lectin 1
BF044217	endoplasmic reticulum metallopeptidase 1
BF046205	endoplasmic reticulum protein 44
BF042591	Es1 protein
BF041545	endothelial cell-specific molecule 1
BF045047	epithelial splicing regulatory protein 1
AW463759	extended synaptotagmin-like protein 2
BF043054	eukaryotic translation termination factor 1
BF043567	electron-transfer-flavoprotein, alpha polypeptide
BM365363	electron-transfer-flavoprotein, beta polypeptide
AW463468	electron-transferring-flavoprotein dehydrogenase
BF039090	ets variant 5
BF040097	ets variant 6
AW466110	EWS RNA-binding protein 1
AW461651	exocyst complex component 2
AW464889	exocyst complex component 3
AW465469	exosome component 1
BF039801	exosome component 3
AW464821	exostosin glycosyltransferase 1
BF044395	exostosin glycosyltransferase 2
CR552121	coagulation factor II (thrombin)
BF044277	coagulation factor VIII-associated 1
BF045398	fatty acid amide hydrolase
AW466160	Fatty acid binding protein 5
AW462721	Fas (TNFRSF6)-associated via death domain
CN433470	fatty acid desaturase 2
AW462844	Fas associated factor family member 2
AW462148	UBA-like domain containing 1
AW465061	family with sequence similarity 103, member A1
AW466039	family with sequence similarity 107, member A
AW464737	family with sequence similarity 110, member A
AW461416	family with sequence similarity 115, member A
BF045781	family with sequence similarity 122A
AW464924	multivesicular body subunit 12A
AW464013	family with sequence similarity 134, member C
BF045415	family with sequence similarity 13, member A
BM362846	family with sequence similarity 154, member A
AW465007	family with sequence similarity 160, member A1
BM364723	family with sequence similarity 160, member B2
BF044212	family with sequence similarity 168, member B
CR551018	family with sequence similarity 169, member A
BM363086	family with sequence similarity 189, member B
AW462368	trans-golgi network vesicle protein 23 homolog B (S. cerevisiae)
BF043762	coiled-coil serine-rich protein 2
BF039964	family with sequence similarity 193, member B
BM361908	family with sequence similarity 195, member B
BF046084	family with sequence similarity 21, member C
BF040726	family with sequence similarity 32, member A
BF040847	family with sequence similarity 3, member A
AW463471	family with sequence similarity 43, member A
BF046010	family with sequence similarity 50, member A
AW462414	family with sequence similarity 53, member C
BF039086	family with sequence similarity 57, member A
BF040777	family with sequence similarity 58, member A
AW462378	GRB2 associated, regulator of MAPK1
BF041848	family with sequence similarity 63, member B
BF042997	regulator of microtubule dynamics 2
BF040472	family with sequence similarity 98, member A
BF044958	family with sequence similarity 98, member C
AW464319	Fanconi anemia, complementation group E
BF042930	Fanconi anemia, complementation group G
BF041253	fatty acyl CoA reductase 2
AW466172	FERM RhoGEF (ARHGEF) and pleckstrin domain protein 1
AW463888	phenylalanyl-tRNA synthetase 2, mitochondrial
AW465478	phenylalanyl-tRNA synthetase, alpha subunit
BF045151	phenylalanyl-tRNA synthetase, beta subunit
AW461672	Fas-activated serine/threonine kinase
AW462221	FAT atypical cadherin 2
BF043796	fibulin 7
CR551622	fibrillin 1
AW465879	fibrosin-like 1
BF043570	lysine (K)-specific demethylase 2B
AW465852	F-box and leucine-rich repeat protein 17
BF045611	F-box and leucine-rich repeat protein 20
AW463733	F-box and leucine-rich repeat protein 6
BF040303	F-box protein, helicase, 18
BF041062	F-box protein 28
AW463310	F-box protein 30
AW464353	F-box protein 32
AW463585	F-box protein 42
CN434632	F-box and WD repeat domain containing 12
AW466186	FCF1 rRNA-processing protein
BF041273	Fc fragment of IgG, high affinity Ia, receptor (CD64)
AW465516	Fc fragment of IgG, low affinity IIIa, receptor (CD16a)
BF043857	Fc fragment of IgG, receptor, transporter, alpha
BF042010	ferredoxin reductase
BF040652	fermitin family member 2
BM366256	FES proto-oncogene, tyrosine kinase
AW463946	FYVE, RhoGEF and PH domain containing 4
BF228464	FYVE, RhoGEF and PH domain containing 5
BF045140	FGFR1 oncogene partner
AW464656	fibroblast growth factor receptor 2
CR552710	fibrinogen gamma chain
AW463051	fumarate hydratase
AW463987	fibroblast growth factor (acidic) intracellular binding protein
BF039269	FIG4 phosphoinositide 5-phosphatase
BF044693	fission 1 (mitochondrial outer membrane) homolog (S. cerevisiae)
AW465536	folliculin
BF045276	fms-related tyrosine kinase 1
AW462954	fibromodulin
BF039258	fructosamine 3 kinase related protein
AW464149	formin binding protein 1-like
AW462806	farnesyltransferase, CAAX box, alpha
BF042642	farnesyltransferase, CAAX box, beta
BF044613	folate receptor 1 (adult)
AW462661	FBJ murine osteosarcoma viral oncogene homolog
AW463832	FBJ murine osteosarcoma viral oncogene homolog B
BF045785	forkhead box J2
BF039199	forkhead box K2
BF041138	forkhead box O3
BF041298	forkhead box O4
AW462477	folylpolyglutamate synthase
BF043133	Post-GPI attachment to proteins 2
BM365030	FSHD region gene 1
BF041915	FRY-like
BF044377	follistatin-like 1
BF039787	cap methyltransferase 1
AW466048	Furin (paired basic amino acid cleaving enzyme)
AW462094	fucosyltransferase 5 (alpha (1,3) fucosyltransferase)
CN433299	fucosyltransferase 8 (alpha (1,6) fucosyltransferase)
AW464374	frizzled class receptor 4
CR553203	frizzled class receptor 7
AW461587	G0/G1 switch 2
CR553192	GTPase activating protein (SH3 domain) binding protein 1
AW461602	glucose-6-phosphate dehydrogenase
AW462517	glucosidase, alpha; acid
BF046579	GRB2-associated binding protein 1
BF043830	GABA(A) receptor-associated protein like 1
AW463945	GABA(A) receptor-associated protein-like 2
BF045916	GA binding protein transcription factor, beta subunit 1
AW463466	gamma-aminobutyric acid (GABA) A receptor, beta 1
BF042033	cyclin G associated kinase
AW461736	galactose mutarotase (aldose 1-epimerase)
BF041790	polypeptide N-acetylgalactosaminyltransferase 1
BF044774	polypeptide N-acetylgalactosaminyltransferase 11
AW463251	polypeptide N-acetylgalactosaminyltransferase 3
AW464152	polypeptide N-acetylgalactosaminyltransferase 6
CR551689	polypeptide N-acetylgalactosaminyltransferase 16
BM362567	galactose-1-phosphate uridylyltransferase
BF043981	guanidinoacetate N-methyltransferase
BF040656	glucosidase, alpha; neutral AB
AW465148	growth arrest-specific 2 like 1
AW461446	GATA binding protein 2
BF041614	GATA binding protein 3
AW462861	glucosidase, beta, acid
BF045439	glioblastoma amplified sequence
BM362494	golgi brefeldin A resistant guanine nucleotide exchange factor 1
AW464726	glucagon receptor
BF039694	GTP cyclohydrolase 1
AW465067	glycerophosphodiester phosphodiesterase domain containing 1
AW463528	gamma-glutamylcyclotransferase
AW462707	gamma-glutamyl hydrolase (conjugase, folylpolygammaglutamyl hydrolase)
BF040016	geranylgeranyl diphosphate synthase 1
AW464433	glycoprotein, alpha-galactosyltransferase 2, pseudogene
AW464108	gamma-glutamyltransferase 5
BF040975	GINS complex subunit 1 (Psf1 homolog)
CR553076	gap junction protein, alpha 4, 37kDa
BF046134	gap junction protein, alpha 5, 40kDa
BF045641	gap junction protein, beta 6, 30kDa
AW465355	galactosidase, beta 1
AW463814	glyoxalase domain containing 4
AW464405	glutaredoxin (thioltransferase) pseudogene 3
CR552345	glycolipid transfer protein domain containing 2
BF046384	glucocorticoid modulatory element binding protein 2
AW465811	GEM interacting protein
BF043690	guanosine monophosphate reductase 2
AW464185	guanine nucleotide binding protein (G protein), alpha inhibiting activity polypeptide 1
BM362023	guanine nucleotide binding protein (G protein), alpha inhibiting activity polypeptide 2
AW466098	GNAS complex locus
BF045981	guanine nucleotide binding protein (G protein), alpha transducing activity polypeptide 1
CR550529	guanine nucleotide binding protein (G protein), beta polypeptide 3
BF046545	glucosamine (UDP-N-acetyl)-2-epimerase/N-acetylmannosamine kinase
AW462436	guanine nucleotide binding protein (G protein), gamma 10
AW465466	guanine nucleotide binding protein (G protein), gamma 5
BF040642	guanine nucleotide binding protein-like 2 (nucleolar)
AW461373	guanine nucleotide binding protein-like 3 (nucleolar)
BM362404	guanine nucleotide binding protein-like 3 (nucleolar)-like
BF041637	glyceronephosphate O-acyltransferase
AW463892	glucosamine-6-phosphate deaminase 2
AW461681	glucosamine (N-acetyl)-6-sulfatase
BF039568	golgin A4
AW462048	golgi reassembly stacking protein 2, 55kDa
BF043272	golgi SNAP receptor complex member 2
AW463776	glutamic-oxaloacetic transaminase 1, soluble
BF043917	G patch domain containing 1
AW461516	G protein-coupled bile acid receptor 1
BF040250	G patch domain and KOW motifs
BF043141	G protein-coupled receptor 107
BM366526	G protein-coupled receptor 114
BF040488	G protein-coupled receptor 125
BF041142	G protein-coupled receptor 137B
BF041390	solute carrier family 52 (riboflavin transporter), member 1
BF046270	G protein-coupled receptor 68
AW462925	G protein pathway suppressor 1
BM366861	G-protein signaling modulator 3
AW461830	glutathione peroxidase 1
BF042951	glutathione peroxidase 3 (plasma)
AW465030	GRAM domain containing 3
BM366121	GRB2-related adaptor protein 2
BF046630	growth factor receptor-bound protein 10
BF045287	growth factor receptor-bound protein 7
BF041187	grainyhead-like 1 (Drosophila)
BF041463	polymerase (RNA) II (DNA directed) polypeptide M
BM362682	G protein-coupled receptor kinase 4
BF044179	G protein-coupled receptor kinase 5
AW463918	granulin
BF039191	gastrin-releasing peptide
AW462623	GrpE-like 2, mitochondrial (E. coli)
BF045755	G-rich RNA sequence binding factor 1
AW465212	glutathione reductase
AW464273	glutathione S-transferase, C-terminal domain containing
CN434836	glutathione S-transferase theta 1
BF042537	general transcription factor IIB
BF043765	general transcription factor IIH, polypeptide 2, 44kDa
BF042647	general transcription factor IIi
AW464774	GTF2I repeat domain containing 2
CV794653	general transcription factor IIIC, polypeptide 1, alpha 220kDa
AW462584	glucuronidase, beta
BF045476	glycogenin 2
BF044360	chromosome X open reading frame 26
BF041338	chromosome 20 open reading frame 7
BF045540	chromosome 3 open reading frame 38
CN433550	H1 histone family, member 0
AW464226	histone cluster 2, H2be
AW461512	H3 histone, family 3A
AW463254	H3 histone, family 3A
BF041034	chromosome 6 open reading frame 115
BF044998	hydroxyacyl-CoA dehydrogenase
BF045655	huntingtin-associated protein 1
CR553623	hyaluronan and proteoglycan link protein 3
AW464133	histone acetyltransferase 1
AW465173	HAUS augmin-like complex, subunit 1
BM364017	HAUS augmin-like complex, subunit 4
AW465860	HAUS augmin-like complex, subunit 5
CR551216	hemoglobin, alpha 1
BF042729	heparin-binding EGF-like growth factor
AW464392	hemoglobin, mu
BF039847	HMG-box transcription factor 1
BF046704	hemoglobin, theta 1
BF042017	HBS1-like translational GTPase
BF039915	histone deacetylase 5
BF043954	histone deacetylase 7
CN434822	Hepatoma-derived growth factor-related protein 2
CR552342	HEAT repeat containing 5B
AW462225	Heme binding protein 1
BF039395	HECT domain containing E3 ubiquitin protein ligase 3
BF045292	helicase (DNA) B
AW465908	HEPACAM family member 2
AW462231	hexosaminidase A (alpha polypeptide)
AW464484	hes-related family bHLH transcription factor with YRPW motif-like
AW464416	hepatocyte growth factor-regulated tyrosine kinase substrate
AW463974	hedgehog acyltransferase
BF042862	hypoxia inducible factor 1, alpha subunit (basic helix-loop-helix transcription factor)
CN432983	HIG1 hypoxia inducible domain family, member 2A
AW461637	homeodomain interacting protein kinase 1
AW464420	histone cluster 1, H1c
BF039979	histone cluster 1, H3a
AW461431	histone cluster 2, H2aa3
AW464758	histone cluster 2, H2be
BF041186	hexokinase 3 (white cell)
BF039994	hexokinase domain containing 1
BM366029	major histocompatibility complex, class I, A
BF045906	hepatic leukemia factor
BF040515	high mobility group box 1
BF040909	high mobility group 20A
AW462824	high mobility group 20B
BM366908	HMG box domain containing 4
BF041354	heterogeneous nuclear ribonucleoprotein C (C1/C2)
BF041085	heterogeneous nuclear ribonucleoprotein H2 (H')
CR552031	heterogeneous nuclear ribonucleoprotein R
BF040044	homeobox and leucine zipper encoding
BF046528	hook microtubule-tethering protein 1
BF039023	hook microtubule-tethering protein 2
BF041590	HOX transcript antisense RNA
CR550771	homeobox A2
BF041149	homeobox B7
BF042635	homeobox D9
BF042744	hippocalcin-like 1
BF042535	Hermansky-Pudlak syndrome 3
CR551177	hemopexin
AW464562	histamine receptor H1
BF042842	heat-responsive protein 12
BF046192	hydroxysteroid (11-beta) dehydrogenase 2
AW461769	20-beta-hydroxysteroid dehydrogenase
AW464162	hydroxy-delta-5-steroid dehydrogenase, 3 beta- and steroid delta-isomerase 1
BF040631	heat shock 70kDa protein 4
BF046000	heat shock 27kDa protein 3
BM364661	heat shock 22kDa protein 8
BF041015	HUS1 checkpoint homolog (S. pombe)
BF045410	hyaluronoglucosaminidase 1
BF042472	HYDIN, axonemal central pair apparatus protein
AW462703	hydroxypyruvate isomerase (putative)
BF039705	IBA57, iron-sulfur cluster assembly homolog (S. cerevisiae)
AW464765	Intercellular adhesion molecule-2
BF042582	isoprenylcysteine carboxyl methyltransferase
BF045470	immature colon carcinoma transcript 1
BF045567	inhibitor of DNA binding 3, dominant negative helix-loop-helix protein
BF039602	isocitrate dehydrogenase 3 (NAD+) beta
BF042715	isopentenyl-diphosphate delta isomerase 1
AW462310	immediate early response 5-like
AW466087	interferon, alpha-inducible protein 6
CN432766	interferon-induced protein with tetratricopeptide repeats 5
BF039697	interferon (alpha, beta and omega) receptor 2
BF043722	interferon gamma receptor 2 (interferon gamma transducer 1)
CR551013	Interferon tau
AW466044	Interferon responsive gene 15
BF046341	intraflagellar transport 20
BF042987	intraflagellar transport 52
BF042921	insulin-like growth factor 1 receptor
BF043931	insulin-like growth factor 2 mRNA binding protein 3
AW461858	insulin-like growth factor 2 receptor
AW461912	Insulin-like growth factor binding protein 7
AW466097	CD101 molecule
BM364034	interleukin 17 receptor A
CN433462	interleukin 1, alpha
AW464284	interleukin 1 receptor antagonist
BF041716	interleukin 21 receptor
AW465344	interleukin 22 receptor, alpha 1
CR550399	immunoglobulin-like domain containing receptor 2
BF041300	interleukin enhancer binding factor 2
AW464129	integrin-linked kinase
BF041372	integrin-linked kinase-associated serine/threonine phosphatase
CN433424	IMP1 inner mitochondrial membrane peptidase-like (S. cerevisiae)
AW465739	IMP2 inner mitochondrial membrane peptidase-like (S. cerevisiae)
AW462720	inner centromere protein antigens 135/155kDa
AW464426	inverted formin, FH2 and WH2 domain containing
AW462297	inhibitor of growth family, member 1
CR551397	inhibitor of growth family, member 2
BF045749	INO80 complex subunit B
BF045970	INO80 complex subunit E
BF045022	INO80 complex subunit
BF043085	integrator complex subunit 5
BM366508	integrator complex subunit 9
AW464276	inositol hexakisphosphate kinase 2
BF045355	importin 7
AW463093	importin 8
BM364529	interferon regulatory factor 8
BF039843	interferon regulatory factor 9
BF039421	insulin receptor substrate 1
CR551729	iron-sulfur cluster assembly 2
BF043369	integrin alpha FG-GAP repeat containing 3
BF044715	integrin, alpha 3 (antigen CD49C, alpha 3 subunit of VLA-3 receptor)
BM366368	integrin, alpha D
AW461856	integrin, beta 5
AW462195	integrin, beta-like 1 (with EGF-like repeat domains)
BF045383	inositol-trisphosphate 3-kinase C
BF041437	IWS1 homolog (S. cerevisiae)
BF043815	jagged 2
AW462657	jagunal homolog 1 (Drosophila)
BM365700	Janus kinase 1
BF046565	Janus kinase 3
BF041643	lysine (K)-specific demethylase 5B
BF042776	lysine (K)-specific demethylase 3B
BF046343	lysine (K)-specific demethylase 4B
BF041812	jumonji domain containing 7
AW464444	Josephin-2
BM363909	MHC Class I JSP.1
BF043912	KN motif and ankyrin repeat domains 1
BF045577	katanin p60 (ATPase containing) subunit A 1
BF042458	katanin p80 (WD repeat containing) subunit B 1
AW462280	potassium inwardly-rectifying channel, subfamily J, member 8
BF043113	potassium channel, subfamily K, member 1
BF039329	potassium intermediate/small conductance calcium-activated channel, subfamily N, member 4
AW465093	potassium channel, subfamily T, member 2
AW461676	potassium channel tetramerization domain containing 11
BF043937	potassium channel tetramerization domain containing 18
BF046100	potassium channel tetramerization domain containing 2
BF039970	potassium channel tetramerization domain containing 3
CR553703	KDEL (Lys-Asp-Glu-Leu) endoplasmic reticulum protein retention receptor 1
AW466121	lysine (K)-specific demethylase 4C
AW464560	kinase insert domain receptor (a type III receptor tyrosine kinase)
BF039367	KH domain containing, RNA binding, signal transduction associated 3
BM366146	KIAA0141
BF042552	family with sequence similarity 175, member B
BF040270	increased sodium tolerance 1 homolog (yeast)
BF043895	Gse1 coiled-coil protein
BF039838	KIAA0232
AW462205	KIAA0319-like
BF041510	LOC100625292
BM366490	KIAA0907
BF046197	zinc finger, SWIM-type containing 8
AW462397	trafficking protein particle complex 8
BF045632	KIAA1143
BF046529	KIAA1191
BF045004	KIAA1279
BF044242	KAT8 regulatory NSL complex subunit 3
AW462727	KIAA1522
AW463046	GPALPP motifs containing 1
BF044832	kinase D-interacting substrate, 220kDa
BF039020	kinesin family member 2C
BM365510	kinesin family member 3B
BM362620	kinesin family member 4A
BF044366	kinesin family member 5C
AW462082	kinesin family member C1
BF044185	kinesin light chain 1
AW463944	kinesin light chain 4
BF039631	Kruppel-like factor 16
BF045633	Kruppel-like factor 4 (gut)
AW462812	Kruppel-like factor 9
BF044546	kelch domain containing 2
AW465497	kelch domain containing 3
BF039268	kelch-like family member 18
AW465280	kelch-like family member 20
BF045031	kelch-like family member 22
AW466182	kelch-like family member 25
BF042040	karyopherin alpha 1 (importin alpha 5)
CR550600	Kirsten rat sarcoma viral oncogene homolog
AW463683	lysine-rich coiled-coil 1
CR552766	keratin 1
AW462126	ladinin 1
BF045494	laminin, alpha 3
BF041798	laminin, alpha 4
BF045508	laminin, gamma 2
AW463293	lysosomal-associated membrane protein 2
BF044310	lysosomal protein transmembrane 4 alpha
BF041210	La ribonucleoprotein domain family, member 1B
BF044559	LAS1-like (S. cerevisiae)
AW463345	linker for activation of T cells family, member 2
BF040119	large tumor suppressor kinase 2
BF039708	lamin B receptor
BF046367	low density lipoprotein receptor adaptor protein 1
BF039528	LEM domain containing 3
AW462136	leucine proline-enriched proteoglycan (leprecan) 1
AW463323	leprecan-like 4
AW462416	leptin receptor overlapping transcript
AW462692	lectin, galactoside-binding, soluble, 16
CN435217	lectin, galactoside-binding, soluble, 3 binding protein
AW462361	legumain
BF043732	lipoma HMGIC fusion partner
AW461878	leukemia inhibitory factor receptor alpha
AW463629	leukocyte immunoglobulin-like receptor, subfamily B (with TM and ITIM domains), member 5
BF044052	LIM domain kinase 2
BF044251	lin-52 DREAM MuvB core complex component
BF042608	lin-7 homolog C (C. elegans)
BF042287	lipase A, lysosomal acid, cholesterol esterase
BF042074	lipase, hormone-sensitive
AW463801	lipopolysaccharide-induced TNF factor
AW463843	lectin, mannose-binding 2
BF044136	LMBR1 domain containing 1
AW463438	lipase maturation factor 2
AW463590	LOC100129395
BF044536	LOC100129698
AW464788	LOC100138824
AW466204	LOC100138964
AW464076	LOC100139031
AW461408	LOC100140040
BF039906	LOC100140164
BF045900	LOC100140276
AW466047	LOC100140337
BF045281	LOC100140422
BF040144	LOC100140976
BF045714	LOC100174927
AW463790	LOC100190915
AW464167	LOC100190916
AW461886	LOC100196897
BF046102	LOC100196898
BF039498	LOC100196899
BF039056	LOC100196900
BF044740	LOC100196902
BF045989	LOC100291757
BF040640	LOC100295627
AW462829	LOC100298791
AW465488	LOC100302586
BF043322	LOC100335287
BM363025	LOC100335849
CN433969	LOC100616526
BF040300	LOC100847401
AW465740	LOC100847450
BF039955	LOC100847518
BF043286	LOC100847565
BF039129	LOC100847679
AW461885	LOC100847937
BF044380	LOC100847947
AW462288	LOC100848346
CR553849	LOC100848603
BF040162	LOC100848808
AW461399	LOC100849028
BF042018	LOC100849071
BM366224	LOC100849289
AW461822	LOC100849406
AW462508	LOC100849443
BF043814	LOC100849617
BF046389	LOC100850356
BM362445	LOC100850400
BM366551	LOC100850872
AW465784	LOC100851064
AW463687	LOC100851159
AW464394	LOC100851435
AW462184	LOC100851640
AW464283	LOC100851652
AW463530	LOC100851791
CR550402	LOC100851951
BF046625	LOC100852030
bcaz0008a.h.11	LOC100852210
BF042746	LOC100852260
AW461967	LOC100852319
BM365405	LOC100852358
BM366120	LOC506634
BF043057	LOC506753
BM366194	LOC507141
BF045558	LOC510961
AW461825	LOC511420
AW465147	LOC515718
BF041214	LOC516576
BF042556	LOC521363
CN435000	LOC527187
AW465649	LOC532244
BF043308	LOC533206
CR550868	LOC534434
AW465559	LOC535781
BF040124	LOC536163
AW462784	LOC539042
BF041118	LOC539805
BF039434	LOC540114
BF046056	LOC613444
AW463201	LOC614614
BF044104	LOC614766
AW464677	LOC615412
BF045881	LOC615419
AW461593	LOC647979
BF042622	LOC65998
BF040454	LOC781304
AW465402	LOC781772
AW465376	LOC782606
AW464592	LOC782781
CR552035	LOC783163
BF044408	LOC784026
AW464459	LOC784421
BF040470	LOC785744
CN434441	LOC786555
BF045502	LOC789061
BF040068	LOC789064
BF044606	lysyl oxidase-like 1
BF045562	lysophosphatidylcholine acyltransferase 4
AW463480	latrophilin 2
CN435333	latrophilin 3
AW464031	lipin 3
AW465307	LIM domain containing preferred translocation partner in lipoma
AW465529	LPS-responsive vesicle trafficking, beach and anchor containing
BF046292	low density lipoprotein receptor-related protein 10
AW464520	Low density lipoprotein receptor-related protein 2
AW464400	leucine rich repeat (in FLII) interacting protein 1
AW465808	leucine rich transmembrane and O-methyltransferase domain containing
BF045855	LSM12 homolog (S. cerevisiae)
AW461719	N(alpha)-acetyltransferase 38, NatC auxiliary subunit
BF042923	lymphocyte-specific protein 1
AW464866	leukotriene A4 hydrolase
AW461948	latent transforming growth factor beta binding protein 4
BF040834	leucine zipper protein 1
BM365570	lymphoblastic leukemia associated hematopoiesis regulator 1
BF039549	LY6/PLAUR domain containing 3
BF042198	LY6/PLAUR domain containing 6
AW462482	lysosomal trafficking regulator
AW463788	MACRO domain containing 1
BF040539	MAP-kinase activating death domain
AW463653	v-maf avian musculoaponeurotic fibrosarcoma oncogene homolog G
BF046279	melanoma antigen family D, 2
CR552522	melanoma antigen family F, 1
BF039256	membrane associated guanylate kinase, WW and PDZ domain containing 3
BF044429	MAGI family member, X-linked
AW465571	metastasis associated lung adenocarcinoma transcript 1 (non-protein coding)
BF039310	mastermind-like 2 (Drosophila)
BF045810	mannosidase, alpha, class 1A, member 2
AW465535	mannosidase, alpha, class 2A, member 1
BF046711	mannosidase, alpha, class 2B, member 1
AW466031	mannosidase, beta A, lysosomal
BF046016	MANSC domain containing 1
BF046265	microtubule-associated protein 1B
AW463152	Methionine aminopeptidase 1D
AW464546	microtubule-associated protein 1S
BF043254	mitogen-activated protein kinase kinase 3
BF039637	mitogen-activated protein kinase kinase 6
BF041610	MAP7 domain containing 1
BF044152	mitogen-activated protein kinase 3
AW462539	mitogen-activated protein kinase 6
BF046039	mitogen-activated protein kinase 8 interacting protein 3
AW462791	mitogen-activated protein kinase 9
BF046734	mitogen-activated protein kinase-activated protein kinase 5
BF043359	microtubule-associated protein, RP/EB family, member 2
AW464584	MAP/microtubule affinity-regulating kinase 1
BM362786	methionyl-tRNA synthetase
BF040193	microtubule associated serine/threonine kinase 3
BF042568	methyl-CpG binding domain protein 3
AW465346	muscleblind-like splicing regulator 3
AW463291	melanoma cell adhesion molecule
AW465587	MCF.2 cell line derived transforming sequence-like
BF042048	myeloid cell leukemia 1
AW465698	multiple C2 domains, transmembrane 2
AW462382	malate dehydrogenase 2, NAD (mitochondrial)
BF045166	MDM2 proto-oncogene, E3 ubiquitin protein ligase
BM362480	Magnesium-dependent phosphatase 1
BF041340	malic enzyme 1, NADP(+)-dependent, cytosolic
BF042659	mitochondrial trans-2-enoyl-CoA reductase
AW464269	mediator complex subunit 12
AW463544	mediator complex subunit 15
BF043985	mediator complex subunit 19
BF044371	mediator complex subunit 21
AW464794	mediator complex subunit 27
AW464009	mediator complex subunit 28
AW461355	mediator complex subunit 30
BF044727	mediator complex subunit 4
BF039554	mediator complex subunit 6
BF045074	mediator complex subunit 8
BF040423	Meis homeobox 2
AW464792	mediator of cell motility 1
AW464296	MET proto-oncogene, receptor tyrosine kinase
BF045867	methyltransferase like 22
BF044107	methyltransferase like 7B
AW463061	methyltransferase like 9
BF044010	microfibrillar-associated protein 4
AW463654	mitofusin 2
BF045743	major facilitator superfamily domain containing 6
BM364951	MGA, MAX dimerization protein
BF045879	Exonuclease NEF-sp
BM362172	mahogunin ring finger 1, E3 ubiquitin protein ligase
AW463844	microsomal glutathione S-transferase 2
CN435602	melanoma inhibitory activity family, member 3
BF046138	MICAL-like 1
BM365156	nucleolar protein interacting with the FHA domain of MKI67
AW463701	megakaryoblastic leukemia (translocation) 1
AW462460	mohawk homeobox
AW465551	mutL homolog 1
AW462569	mixed lineage kinase domain-like
AW464151	myeloid/lymphoid or mixed-lineage leukemia (trithorax homolog, Drosophila); translocated to, 10
BF040536	monocyte to macrophage differentiation-associated
AW462610	matrix metallopeptidase 15 (membrane-inserted)
BF039163	matrix metallopeptidase 2 (gelatinase A, 72kDa gelatinase, 72kDa type IV collagenase)
AW464718	MNAT CDK-activating kinase assembly factor 1
AW464206	MOB kinase activator 1B
BF045834	MOB family member 4, phocein
BF045807	molybdenum cofactor sulfurase
BF041659	MORC family CW-type zinc finger 2
AW463495	mortality factor 4 like 1
CR551165	MORN repeat containing 4
BF044383	Mov10 RISC complex RNA helicase
CR551685	monooxygenase, DBH-like 1
BF043497	macrophage expressed 1
BF042288	N-methylpurine-DNA glycosylase
AW463723	Mitogen-activated protein kinase 4
AW462162	MPV17 mitochondrial membrane protein-like 2
BF045958	mitochondrial rRNA methyltransferase 1 homolog (S. cerevisiae)
BF042063	Multidrug resistance-associated protein 6
AW464002	mitochondrial ribosomal protein L22
BM361943	mitochondrial ribosomal protein L28
AW462792	mitochondrial ribosomal protein L32
AW461538	mitochondrial ribosomal protein L33
AW462348	mitochondrial ribosomal protein L34
BF045424	mitochondrial ribosomal protein L35
CR553081	mitochondrial ribosomal protein L37
BM366575	mitochondrial ribosomal protein L4
BF043994	mitochondrial ribosomal protein L42
AW464062	mitochondrial ribosomal protein L45
BF046475	mitochondrial ribosomal protein L51
BF045932	mitochondrial ribosomal protein S11
BM366695	mitochondrial ribosomal protein S15
BF044767	Mitochondrial ribosomal protein S18A
BM362422	mitochondrial ribosomal protein S22
AW462818	mitochondrial ribosomal protein S24
BF040761	mitochondrial ribosomal protein S25
BF044855	mitochondrial ribosomal protein S27
AW461749	mitochondrial ribosomal protein S34
BF046336	mitochondrial ribosomal protein S5
BM363023	musculin
CR552022	male-specific lethal 2 homolog (Drosophila)
BF045129	male-specific lethal 3 homolog (Drosophila)
AW463275	moesin
AW461872	macrophage scavenger receptor 1
AW466198	Methionine sulfoxide reductase A
AW464588	msh homeobox 2
AW463092	metastasis associated 1 family, member 3
CN433230	methylthioadenosine phosphorylase
BF046437	metadherin
BF044934	mitochondrial transcription termination factor 2
AW463340	mitochondrial fission regulator 1
BF046156	methylenetetrahydrofolate dehydrogenase (NADP+ dependent) 2, methenyltetrahydrofolate cyclohydrolase
BF039195	methylenetetrahydrofolate reductase (NAD(P)H)
CR553458	myotubularin related protein 2
AW463419	myotubularin related protein 3
BM362375	myotubularin related protein 9
AW462187	mechanistic target of rapamycin (serine/threonine kinase)
BF043633	myotrophin
BM363845	metaxin 1
BF040980	MAX dimerization protein 4
BM364015	myosin, heavy chain 11, smooth muscle
BF044857	myosin IB
BF042905	myosin IC
BF039614	myosin ID
BF042422	myosin IE
BF043297	myosin VI
BF041826	myosin IXA
BF039893	myosin XIX
BF044322	Myb-like, SWIRM and MPN domains 1
BM366251	K(lysine) acetyltransferase 6B
AW464423	N-acylethanolamine acid amidase
BF043307	N-acetylated alpha-linked acidic dipeptidase-like 2
AW463127	NAD synthetase 1
BF045804	nuclear assembly factor 1 ribonucleoprotein
AW461502	N-acetylgalactosaminidase, alpha-
AW464363	N-acetylglucosamine kinase
BF046391	nuclear apoptosis inducing factor 1
AW462899	N-ethylmaleimide-sensitive factor attachment protein, alpha
AW463561	nicotinate phosphoribosyltransferase
AW465154	Asparaginyl-tRNA synthetase
AW464262	neurobeachin-like 1
BF039753	neuroblastoma 1, DAN family BMP antagonist
AW463800	neighbor of BRCA1 gene 1
AW464415	non-SMC condensin I complex, subunit H
BF044453	nuclear cap binding protein subunit 1, 80kDa
BF045005	neutrophil cytosolic factor 4, 40kDa
BF044289	NCK-associated protein 1
BF043565	NCK interacting protein with SH3 domain
BF044823	nuclear receptor coactivator 1
AW465013	nuclear receptor coactivator 2
CR551087	nuclear receptor coactivator 5
AW461803	nuclear receptor coactivator 6
BF042172	nuclear receptor corepressor 1
AW464487	nuclear receptor corepressor 2
BF041303	Nedd4 family interacting protein 2
BF042374	necdin-like 2
BF041885	NADH dehydrogenase (ubiquinone) 1 alpha subcomplex, 12
AW462289	NDUFA4, mitochondrial complex associated
BF039167	NADH dehydrogenase (ubiquinone) 1 alpha subcomplex, 7, 14.5kDa
BF042343	NADH dehydrogenase (ubiquinone) 1 alpha subcomplex, 9, 39kDa
AW465453	NADH dehydrogenase (ubiquinone) 1 beta subcomplex, 10, 22kDa
BF042526	NADH dehydrogenase (ubiquinone) 1 beta subcomplex, 9, 22kDa
BF042762	NADH dehydrogenase (ubiquinone) Fe-S protein 3, 30kDa (NADH-coenzyme Q reductase)
AW464544	NADH dehydrogenase (ubiquinone) Fe-S protein 6, 13kDa (NADH-coenzyme Q reductase)
AW461976	NADH dehydrogenase (ubiquinone) flavoprotein 1, 51kDa
CR550391	NADH dehydrogenase (ubiquinone) flavoprotein 2, 24kDa
BF039193	nebulin
AW466063	N-terminal EF-hand calcium binding protein 2
AW461566	neuroepithelial cell transforming 1
AW463635	neuralized E3 ubiquitin protein ligase 4
AW464087	neurofibromin 1
BF043095	nuclear factor of activated T-cells 5, tonicity-responsive
AW465696	nuclear factor of activated T-cells, cytoplasmic, calcineurin-dependent 1
AW463793	nuclear factor of activated T-cells, cytoplasmic, calcineurin-dependent 3
BF039951	nuclear factor of activated T-cells, cytoplasmic, calcineurin-dependent 4
BF046241	nuclear factor, erythroid 2-like 1
AW464008	nuclear factor, erythroid 2-like 2
AW465881	nuclear factor of kappa light polypeptide gene enhancer in B-cells 1
BF044586	nuclear factor of kappa light polypeptide gene enhancer in B-cells inhibitor, beta
BF044744	nuclear factor of kappa light polypeptide gene enhancer in B-cells inhibitor, zeta
CR551627	nuclear transcription factor, X-box binding 1
AW466027	nonhomologous end-joining factor 1
AW466122	NHL repeat containing 2
BF045051	NHS-like 1
BM362412	nicolin 1
CN432753	ninjurin 1
AW463314	nipsnap homolog 1 (C. elegans)
BF041287	nemo-like kinase
BF045116	NLR family member X1
BF046426	NME/NM23 nucleoside diphosphate kinase 1
BF045419	NME/NM23 nucleoside diphosphate kinase 3
AW463895	nucleolar protein 7, 27kDa
BF046602	nucleolar and coiled-body phosphoprotein 1
AW461702	Non-POU domain containing octamer-binding
BF046320	NOP14 nucleolar protein
BF044828	NOP58 ribonucleoprotein homolog (yeast)
BM365616	NOP56 ribonucleoprotein
BF045189	notch 1
CR551312	neuro-oncological ventral antigen 1
AW462952	purine nucleoside phosphorylase
AW464302	Niemann-Pick disease, type C2
AW462724	nucleophosmin (nucleolar phosphoprotein B23, numatrin)
BF043744	nephronectin
AW461445	natriuretic peptide C
BF045903	natriuretic peptide receptor 1
AW463057	NAD(P)H dehydrogenase, quinone 1
BF040961	nuclear receptor 2C2-associated protein
BF043740	nardilysin (N-arginine dibasic convertase)
BF040442	nuclear respiratory factor 1
BF042327	Nik related kinase
AW465953	nuclear receptor binding SET domain protein 1
AW465907	NSFL1 (p97) cofactor (p47)
AW463816	non-SMC element 2, MMS21 homolog (S. cerevisiae)
BF043000	NOP2/Sun domain family, member 5
AW465041	N-terminal asparagine amidase
BF042817	nth endonuclease III-like 1 (E. coli)
BF045905	NUAK family, SNF1-like kinase, 1
BF042558	nucleotide binding protein 2
CR551858	NudC domain containing 2
CR550819	nudix (nucleoside diphosphate linked moiety X)-type motif 14
BF046254	nudix (nucleoside diphosphate linked moiety X)-type motif 16-like 1
AW464019	nudix (nucleoside diphosphate linked moiety X)-type motif 19
BF040948	nudix (nucleoside diphosphate linked moiety X)-type motif 3
BF039213	nudix (nucleoside diphosphate linked moiety X)-type motif 4
CR552033	nuclear mitotic apparatus protein 1
CR550701	numb homolog (Drosophila)
BF044757	nucleoporin 107kDa
BF039548	nucleoporin 205kDa
AW461450	nucleoporin 37kDa
AW462994	nucleoporin 62kDa
BF042308	nucleoporin 85kDa
CR552070	nucleoporin 88kDa
BF043382	nucleoporin 98kDa
AW461589	nuclear transport factor 2
AW465277	nuclear VCP-like
AW464521	nuclear RNA export factor 1
BF040926	nucleoredoxin-like 2
BF042160	nuclear transport factor 2-like export factor 1
AW463667	OAF homolog (Drosophila)
AW463521	2'-5'-oligoadenylate synthetase 1, 40/46kDa
AW461524	ornithine aminotransferase
BM362663	oligonucleotide/oligosaccharide-binding fold containing 1
AW461661	obscurin-like 1
BF041274	OCIA domain containing 2
AW466140	outer dense fiber of sperm tails 2
BF046656	oxoglutarate (alpha-ketoglutarate) dehydrogenase (lipoamide)
CR550808	oocyte expressed protein
BF042792	5-oxoprolinase (ATP-hydrolysing)
BF040174	origin recognition complex, subunit 6
BF043536	oxysterol binding protein 2
BF044556	oxysterol binding protein-like 10
BF045303	oxysterol binding protein-like 2
AW465360	oxysterol binding protein-like 9
AW463048	O-sialoglycoprotein endopeptidase
BF045975	oxidative stress induced growth inhibitor family member 2
AW463280	oncostatin M receptor
CR553638	oligosaccharyltransferase complex subunit (non-catalytic)
BM361964	osteocrin
CN435105	OTU deubiquitinase 3
AW464680	purinergic receptor P2X, ligand-gated ion channel, 4
AW461343	prolyl 4-hydroxylase, beta polypeptide
BF039440	proteasomal ATPase-associated factor 1
BF044630	poly(A) binding protein, cytoplasmic 1-like
BM366788	poly(A) binding protein, nuclear 1
BM362799	Pituitary adenylate cyclase activating polypeptide
CN434637	protein kinase C and casein kinase substrate in neurons 3
AW465409	platelet-activating factor acetylhydrolase 1b, regulatory subunit 1 (45kDa)
AW465550	phosphoprotein membrane anchor with glycosphingolipid microdomains 1
AW464873	Pregnancy-associated glycoprotein 10
AW465234	Pregnancy-associated glycoprotein 11
AW463007	Pregnancy-associated glycoprotein 12
AW465550	Pregnancy-associated glycoprotein 17
AW465124	Pregnancy-associated glycoprotein 2
AW463108	P antigen family, member 4 (prostate associated)
AW464056	serpin peptidase inhibitor, clade B (ovalbumin), member 2
BF043165	poly(A) binding protein interacting protein 2
AW464652	p21 protein (Cdc42/Rac)-activated kinase 2
AW464696	palladin, cytoskeletal associated protein
BF041548	PAN2 poly(A) specific ribonuclease subunit
AW464194	PAN3 poly(A) specific ribonuclease subunit
BF045808	pantothenate kinase 2
BF046055	mitochondrial poly(A) polymerase
BF042462	3'-phosphoadenosine 5'-phosphosulfate synthase 1
AW463680	3'-phosphoadenosine 5'-phosphosulfate synthase 2
BF039244	par-3 family cell polarity regulator
AW464146	poly (ADP-ribose) glycohydrolase
BF044433	presenilin associated, rhomboid-like
AW466096	poly(A)-specific ribonuclease
BF043511	poly (ADP-ribose) polymerase family, member 14
AW462359	poly (ADP-ribose) polymerase family, member 4
BF040791	protein associated with topoisomerase II homolog 1 (yeast)
BF044431	pre-B-cell leukemia homeobox 2
AW465305	poly(rC) binding protein 1
AW461332	poly(rC) binding protein 2
BF043805	PCF11 cleavage and polyadenylation factor subunit
BF045833	PDX1 C-terminal inhibiting factor 1
BF039834	pericentriolar material 1
BF039997	proprotein convertase subtilisin/kexin type 7
CR551634	phosphatidylcholine transfer protein
AW462770	prenylcysteine oxidase 1 like
AW464391	programmed cell death 7
BF045437	phosphodiesterase 1B, calmodulin-dependent
AW464805	phosphodiesterase 2A, cGMP-stimulated
BF045152	platelet derived growth factor C
BF041376	pyruvate dehydrogenase (lipoamide) alpha 1
BM362383	pyruvate dehydrogenase (lipoamide) beta
AW464154	protein disulfide isomerase family A, member 3
AW466012	pyruvate dehydrogenase kinase, isozyme 3
BF045507	PDZ and LIM domain 7 (enigma)
BF040487	pyruvate dehyrogenase phosphatase catalytic subunit 2
BF046264	pyridoxal (pyridoxine, vitamin B6) kinase
AW462344	pyridoxal (pyridoxine, vitamin B6) phosphatase
AW461578	PDZ domain containing 1
CR551678	peroxisomal trans-2-enoyl-CoA reductase
BF042148	pellino E3 ubiquitin protein ligase 1
BF040746	period circadian clock 1
BF041561	peroxisomal biogenesis factor 10
AW465015	peroxisomal biogenesis factor 16
BF039601	peroxisomal biogenesis factor 5
AW462047	prefoldin subunit 2
BM364981	prefoldin subunit 5
AW463080	profilin 1
BF041012	Prostaglandin-F synthase 1
AW462888	phosphoglucomutase 5
AW464338	progesterone receptor membrane component 2
BF045575	phosphatase and actin regulator 2
BF044452	polyhomeotic homolog 2 (Drosophila)
BF045797	PHD finger protein 1
BM364656	jade family PHD finger 2
BF046469	phosphorylase kinase, gamma 2 (testis)
AW462550	pleckstrin homology-like domain, family A, member 2
BF042420	pleckstrin homology-like domain, family B, member 1
BF040063	PH domain and leucine rich repeat protein phosphatase 2
BF043719	phosphatase, orphan 1
CR553914	putative homeodomain transcription factor 1
BF040744	phytanoyl-CoA 2-hydroxylase
AW463942	phytanoyl-CoA dioxygenase domain containing 1
CN435221	phosphatidylinositol 4-kinase type 2 alpha
AW464941	protein inhibitor of activated STAT, 1
BF040287	protein inhibitor of activated STAT, 2
AW464568	protein inhibitor of activated STAT, 3
AW464399	progesterone immunomodulatory binding factor 1
AW463142	phosphatidylinositol glycan anchor biosynthesis, class C
AW463364	phosphatidylinositol glycan anchor biosynthesis, class F
BF044850	phosphatidylinositol glycan anchor biosynthesis, class K
BF042595	phosphatidylinositol glycan anchor biosynthesis, class T
BF042874	phosphatidylinositol-4-phosphate 3-kinase, catalytic subunit type 2 alpha
AW464561	phosphatidylinositol-4-phosphate 3-kinase, catalytic subunit type 2 gamma
CR553092	phosphatidylinositol 3-kinase, catalytic subunit type 3
BF039296	phosphatidylinositol-4,5-bisphosphate 3-kinase, catalytic subunit beta
BF040116	phosphoinositide-3-kinase interacting protein 1
BM361889	phosphoinositide-3-kinase, regulatory subunit 5
CN435339	Pim-3 proto-oncogene, serine/threonine kinase
AW462448	PTEN induced putative kinase 1
AW462702	phosphatidylinositol-5-phosphate 4-kinase, type II, gamma
BF044316	phosphatidylinositol-4-phosphate 5-kinase, type I, gamma
BF044505	pitrilysin metallopeptidase 1
AW462864	praja ring finger 1, E3 ubiquitin protein ligase
BF044524	praja ring finger 2, E3 ubiquitin protein ligase
BF045701	protein kinase (cAMP-dependent, catalytic) inhibitor gamma
AW461426	PL-5283 protein
AW466005	phospholipase A1 member A
BF042192	phospholipase A2, group XIIB
AW461498	phospholipase A2, group VII (platelet-activating factor acetylhydrolase, plasma)
BF039148	phospholipase A2 receptor 1, 180kDa
BF040868	phospholipase A2-activating protein
BF042359	pleiomorphic adenoma gene-like 1
BF045934	pleiomorphic adenoma gene-like 2
AW462182	plasminogen activator, tissue
AW462038	plasminogen activator, urokinase
AW463210	plasminogen activator, urokinase receptor
AW462527	phospholipase B1
CR553755	phospholipase C, beta 3 (phosphatidylinositol-specific)
AW461382	phospholipase C, epsilon 1
BM364975	phospholipase C-like 2
BF040992	pleckstrin homology domain containing, family M (with RUN domain) member 1
CR553213	pleckstrin homology domain containing, family O member 1
BF045912	polo-like kinase 3
AW461559	procollagen-lysine, 2-oxoglutarate 5-dioxygenase 2
BF044304	phospholipid scramblase 1
AW462945	plexin A2
AW464650	plexin A3
BF043392	plexin B2
CR553191	pro-melanin-concentrating hormone
AW466169	phosphomannomutase 1
AW463262	partner of NOB1 homolog (S. cerevisiae)
BF040540	patatin-like phospholipase domain containing 6
AW465370	polyribonucleotide nucleotidyltransferase 1
BF042111	pogo transposable element with ZNF domain
BF040752	polymerase (DNA directed), alpha 2, accessory subunit
BF041881	polymerase (DNA-directed), delta 4, accessory subunit
BF041487	polymerase (DNA-directed), delta interacting protein 2
BF040747	polymerase (DNA directed), epsilon 3, accessory subunit
AW465670	polymerase (DNA directed), gamma
AW466178	polymerase (DNA directed), lambda
BF041201	polymerase (RNA) I polypeptide C, 30kDa
BF040061	polymerase (RNA) II (DNA directed) polypeptide C, 33kDa
CR552322	polymerase (RNA) II (DNA directed) polypeptide H
AW461746	proopiomelanocortin
BF044825	protein O-linked mannose N-acetylglucosaminyltransferase 1 (beta 1,2-)
BF045167	protein-O-mannosyltransferase 1
BF045323	processing of precursor 5, ribonuclease P/MRP subunit (S. cerevisiae)
AW463402	P450 (cytochrome) oxidoreductase
BF039361	PPAN-P2RY11 readthrough
AW465993	peroxisome proliferator-activated receptor gamma
BM366451	PTPRF interacting protein, binding protein 1 (liprin beta 1)
AW463884	peptidylprolyl isomerase D
CR550373	peptidylprolyl isomerase (cyclophilin)-like 3
AW462030	periplakin
BF039744	protein phosphatase, Mg2+/Mn2+ dependent, 1A
BF043289	protein phosphatase, Mg2+/Mn2+ dependent, 1K
BF039820	protein phosphatase, Mg2+/Mn2+ dependent, 1M
BF040615	protein phosphatase 1, regulatory subunit 13B
BF044952	protein phosphatase 1, regulatory subunit 15B
AW464962	protein phosphatase 1, regulatory subunit 16A
BF041863	protein phosphatase 1, regulatory subunit 26
BF039138	protein phosphatase 1, regulatory subunit 3C
BM362602	protein phosphatase 1, regulatory subunit 7
AW464370	protein phosphatase 1, regulatory subunit 9B
AW465223	protein phosphatase 2, regulatory subunit A, alpha
AW463067	protein phosphatase 2, regulatory subunit B, alpha
BF039695	protein phosphatase 2A activator, regulatory subunit 4
BF042129	protein phosphatase 2, regulatory subunit B', alpha
AW464337	protein phosphatase 2, regulatory subunit B', gamma
AW464822	protein phosphatase 4, regulatory subunit 1
BF044819	desumoylating isopeptidase 2
BF045708	desumoylating isopeptidase 1
BF041846	peroxisome proliferator-activated receptor gamma, coactivator-related 1
AW462379	palmitoyl-protein thioesterase 1
BF040321	palmitoyl-protein thioesterase 2
AW465162	PTC7 protein phosphatase homolog (S. cerevisiae)
BF041396	neuropeptide Y receptor Y4
AW465308	polyglutamine binding protein 1
AW465208	PQ loop repeat containing 3
BF046524	PR domain containing 4
AW464389	peroxiredoxin 4
BM366019	A-kinase anchor protein 13
BF044077	protein kinase, AMP-activated, beta 1 non-catalytic subunit
BF044843	protein kinase C, delta binding protein
BF039363	protein kinase C, iota
CR551469	protein kinase D1
BF044053	protein kinase D3
BF039185	protein-kinase, interferon-inducible double stranded RNA dependent inhibitor, repressor of (P58 repressor)
BM362608	protein arginine methyltransferase 9
BF043328	protein arginine methyltransferase 7
BF039315	prion protein
BM363182	proline dehydrogenase (oxidase) 1
BM362811	ProSAP-interacting protein 1
BF045949	proline synthetase co-transcribed homolog (bacterial)
AW463699	Prolactin-related protein 1
AW461987	Prolactin-related protein 3
AW463133	Prolactin-related protein VI
AW462877	pre-mRNA processing factor 31
BF045108	phosphoribosyl pyrophosphate synthetase 2
AW464053	prolactin-related protein VII precursor
AW464007	proline rich 13
AW462753	proline rich Gla (G-carboxyglutamic acid) 2
AW463195	proline-rich transmembrane protein 3
AW465296	protease, serine, 44
BF040706	protease, serine, 53
AW461817	presenilin 1
AW463798	proteasome (prosome, macropain) subunit, alpha type, 6
BF045709	proteasome (prosome, macropain) subunit, alpha type, 7
CR550456	proteasome (prosome, macropain) subunit, beta type, 2
BF044873	proteasome (prosome, macropain) subunit, beta type, 4
BM366863	proteasome (prosome, macropain) subunit, beta type, 9
AW462073	proteasome (prosome, macropain) 26S subunit, ATPase, 1
BF045034	PSMC3 interacting protein
BF044738	proteasome (prosome, macropain) 26S subunit, ATPase, 4
BF043455	proteasome (prosome, macropain) 26S subunit, ATPase, 6
BF046118	proteasome (prosome, macropain) 26S subunit, non-ATPase, 1
AW462407	proteasome (prosome, macropain) 26S subunit, non-ATPase, 13
BF039677	proteasome (prosome, macropain) 26S subunit, non-ATPase, 7
AW463620	proteasome (prosome, macropain) inhibitor subunit 1 (PI31)
BF042553	proteasome (prosome, macropain) assembly chaperone 4
AW465789	phosphatidylserine synthase 1
AW463361	prostaglandin E synthase
BF039874	prostaglandin F2 receptor inhibitor
BF045231	prostaglandin reductase 2
CR553235	Pancreatic trypsin inhibitor
BF039681	protein tyrosine kinase 2
BF040914	protein tyrosine kinase 2 beta
BF041291	prostate tumor overexpressed 1
BF046141	protein tyrosine phosphatase-like (proline instead of catalytic arginine), member A
AW465715	protein tyrosine phosphatase, mitochondrial 1
BF041221	protein tyrosine phosphatase, non-receptor type 1
AW463332	protein tyrosine phosphatase, non-receptor type 11
BF042692	protein tyrosine phosphatase, non-receptor type 3
BF041958	protein tyrosine phosphatase, non-receptor type 6
BM364671	protein tyrosine phosphatase, receptor type, C-associated protein
AW465468	protein tyrosine phosphatase, receptor type, F
BF044748	protein tyrosine phosphatase, receptor type, G
AW463019	protein tyrosine phosphatase, receptor type, H
CR550392	protein tyrosine phosphatase, receptor type, K
BF046361	polymerase I and transcript release factor
AW464662	pituitary tumor-transforming 1 interacting protein
BF041368	pumilio RNA-binding family member 1
CR550396	pseudouridylate synthase 10
BF043635	poliovirus receptor
AW463429	poliovirus receptor-related 2 (herpesvirus entry mediator B)
BF039791	poliovirus receptor-related 4
AW465565	PWP1 homolog (S. cerevisiae)
BF043284	PWP2 periodic tryptophan protein homolog (yeast)
BF041387	PWWP domain containing 2A
AW465850	PWWP domain containing 2B
BF043834	PX domain containing 1
BF045839	PX domain containing serine/threonine kinase
BF039051	pyrroline-5-carboxylate reductase family, member 2
BF042168	phosphorylase, glycogen, liver
AW465265	glutaminyl-peptide cyclotransferase-like
CR552141	quinolinate phosphoribosyltransferase
BF040008	glutaminyl-tRNA synthase (glutamine-hydrolyzing)-like 1
BF040606	R3H domain containing 2
AW465441	RAB13, member RAS oncogene family
AW464907	RAB14, member RAS oncogene family
AW461525	RAB15, member RAS oncogene family
BF040014	RAB18, member RAS oncogene family
BF042479	RAB20, member RAS oncogene family
AW465612	RAB22A, member RAS oncogene family
BF044650	RAB24, member RAS oncogene family
BF045602	RAB28, member RAS oncogene family
AW463501	RAB32, member RAS oncogene family
AW464044	RAB33A, member RAS oncogene family
AW464449	RAB37, member RAS oncogene family
AW464303	RAB4B, member RAS oncogene family
BF044376	RAB5B, member RAS oncogene family
AW464028	RAB7B, member RAS oncogene family
AW465952	RAB9A, member RAS oncogene family
BF039703	RAB GTPase activating protein 1
BF043458	Rab geranylgeranyltransferase, beta subunit
AW462403	ras-related C3 botulinum toxin substrate 1 (rho family, small GTP binding protein Rac1)
BF042131	ras-related C3 botulinum toxin substrate 2 (rho family, small GTP binding protein Rac2)
AW466155	ras-related C3 botulinum toxin substrate 3 (rho family, small GTP binding protein Rac3)
BF039792	RAD52 homolog (S. cerevisiae)
AW461499	RAD9 homolog A (S. pombe)
AW463049	ribonucleic acid export 1
BF039782	Raf-1 proto-oncogene, serine/threonine kinase
CR551108	retinoic acid induced 14
BF046679	ral guanine nucleotide dissociation stimulator
AW462337	RALY heterogeneous nuclear ribonucleoprotein
AW462076	RAP2C, member of RAS oncogene family
BF039690	Rap guanine nucleotide exchange factor (GEF) 1
BF043206	RAS guanyl releasing protein 2 (calcium and DAG-regulated)
BF042833	Ras interacting protein 1
BF044854	RAS-like, family 12
AW461384	Ras association (RalGDS/AF-6) domain family member 6
BM362752	RanBP-type and C3HC4-type zinc finger containing 1
BF043640	ribosome binding factor A (putative)
BM364726	retinoblastoma-like 2
BF043601	RNA binding motif protein 10
BF045576	RNA binding motif protein 17
BF042413	RNA binding motif protein 18
AW463849	RNA binding motif protein 22
BM364902	RNA binding motif protein 26
BF043472	epithelial splicing regulatory protein 2
AW462964	RNA binding motif protein 38
AW466128	RNA binding motif protein 42
AW464526	RNA binding motif protein 4B
AW465901	RNA binding motif protein 5
BF046520	RNA binding motif protein 6
AW461336	RNA binding motif, single stranded interacting protein 2
CR552735	retinol binding protein 1, cellular
AW463165	retinol binding protein 4, plasma
BF041997	REST corepressor 3
BF044742	RecQ protein-like 5
AW464252	Regenerating islet-derived 1
AW466056	RALBP1 associated Eps domain containing 1
BF042657	RE1-silencing transcription factor
AW464812	replication factor C (activator 1) 2, 40kDa
BF040580	replication factor C (activator 1) 5, 36.5kDa
BF045265	RFNG O-fucosylpeptide 3-beta-N-acetylglucosaminyltransferase
BF046330	raftlin, lipid raft linker 1
AW462260	ring finger and WD repeat domain 2, E3 ubiquitin protein ligase
BF043656	regulatory factor X, 1 (influences HLA class II expression)
BF041124	regulatory factor X, 4 (influences HLA class II expression)
BM363900	ral guanine nucleotide dissociation stimulator-like 2
BF042852	repulsive guidance molecule family member b
CN435685	regucalcin
BM362339	RGP1 retrograde golgi transport homolog (S. cerevisiae)
BF041802	rhomboid domain containing 2
AW462170	Ras homolog enriched in brain
BF040602	ras homolog family member D
BF044629	ras homolog family member Q
BF042073	rhophilin, Rho GTPase binding protein 2
CR551753	Resistance to inhibitors of cholinesterase 8 homolog A
AW463642	Ras and Rab interactor 2
AW466013	receptor (TNFRSF)-interacting serine-threonine kinase 1
BF040076	receptor-interacting serine-threonine kinase 3
BF044551	receptor-interacting serine-threonine kinase 4
BF044687	Ras-like without CAAX 1
BF039711	required for meiotic nuclear division 5 homolog A (S. cerevisiae)
BF040891	ribonuclease H1
BF044821	ribonuclease H2, subunit A
AW463302	ribonuclease H2, subunit C
BF039573	ribonuclease T2
BF043327	Rho family GTPase 2
AW461479	ring finger protein 111
BF045181	ring finger protein 114
AW463876	ring finger protein 122
BF042860	ring finger protein 166
CN433554	ring finger protein 170
CN433243	ring finger protein 181
BF044923	ring finger protein 185
BF045073	ring finger protein 214
BF045754	ring finger protein 217
BM365273	ring finger protein 31
BF040756	ring finger protein 38
BF045086	RNA (guanine-7-) methyltransferase
AW461630	arginyl aminopeptidase (aminopeptidase B)-like 1
AW463862	rogdi homolog (Drosophila)
BF044035	replication protein A1, 70kDa
AW464986	replication protein A2, 32kDa
BF041209	RPA interacting protein
AW463187	ribose 5-phosphate isomerase A
CR551139	ribosomal protein L18a
AW463099	ribosomal protein L19
BF043110	ribosomal protein L23
AW463125	ribosomal protein L41
BM362648	ribosomal protein L5
AW462656	ribosomal protein L7a
AW462733	ribophorin I
BF044548	ribophorin II
BF046541	ribonuclease P/MRP 14kDa subunit
BM362654	ribosomal protein S15a
BM363936	ribosomal protein S17
BM366611	ribosomal protein S18
AW463938	ribosomal protein S19 binding protein 1
CR551599	ribosomal protein S6
AW465031	ribosomal protein S6 kinase, 90kDa, polypeptide 3
CV794654	ribosomal protein S6 kinase, 90kDa, polypeptide 4
BM363832	ribosomal protein S6 kinase, 90kDa, polypeptide 5
BF042334	ribosomal protein S6 kinase, 52kDa, polypeptide 1
AW462470	ribosomal protein S7
BF040115	RNA pseudouridylate synthase domain containing 2
AW465859	RNA pseudouridylate synthase domain containing 3
AW462180	Ras-related associated with diabetes
BF041628	Ras-related GTP binding C
AW465191	related RAS viral (r-ras) oncogene homolog
BF043514	ribosomal RNA processing 1B
BF039404	radical S-adenosyl methionine domain containing 2
BF044426	arginine/serine-rich coiled-coil 1
BF042954	arginine/serine-rich coiled-coil 2
BM362584	Rtf1, Paf1/RNA polymerase II complex component, homolog (S. cerevisiae)
CR553476	reticulon 2
BF041921	reticulon 4 receptor-like 2
BF039179	receptor (chemosensory) transporter protein 3
BM362372	receptor (chemosensory) transporter protein 4
AW462074	RUN and FYVE domain containing 3
CR551603	runt-related transcription factor 1; translocated to, 1 (cyclin D-related)
BF039410	RUN and SH3 domain containing 1
BF042283	RWD domain containing 1
BF040869	relaxin/insulin-like family peptide receptor 2
AW462244	retinoid X receptor, beta
BF042705	receptor-like tyrosine kinase
BF045510	ryanodine receptor 1 (skeletal)
BF046701	S100 calcium binding protein G
BM366553	sphingosine-1-phosphate receptor 2
AW464944	scaffold attachment factor B2
BF040616	spalt-like transcription factor 4
AW461706	Sin3A-associated protein, 30kDa
BF042850	seryl-tRNA synthetase
AW462587	SAM and SH3 domain containing 3
CR553315	SATB homeobox 2
BF039740	SET binding factor 1
CR550483	strawberry notch homolog 1 (Drosophila)
BF045224	strawberry notch homolog 2 (Drosophila)
BF040091	SR-related CTD-associated factor 8
CR552178	secretory carrier membrane protein 1
BM363954	secretory carrier membrane protein 2
BF046627	S-phase cyclin A-associated protein in the ER
AW462882	scavenger receptor class A, member 5
BF039639	scavenger receptor class B, member 1
AW465149	scavenger receptor class B, member 2
CR551643	secretogranin III
BF046512	sodium channel, non-voltage-gated 1, gamma subunit
BM364028	SCO1 cytochrome c oxidase assembly protein
BF042542	sterol carrier protein 2
AW464555	serine carboxypeptidase 1
BF040336	secernin 1
BF044215	secernin 2
BF041833	signal peptide, CUB domain, EGF-like 1
AW461914	syndecan 1
AW464744	syndecan 4
AW463000	syndecan binding protein (syntenin)
BF042332	stromal cell-derived factor 2
AW461946	succinate dehydrogenase complex assembly factor 2
AW462308	SEC13 homolog (S. cerevisiae)
BF042404	SEC14-like 6 (S. cerevisiae)
AW464549	SEC22 vesicle trafficking protein homolog B (S. cerevisiae) (gene/pseudogene)
BF041917	SEC24 family member B
BF044009	SEC24 family member D
CR551043	Sec61 beta subunit
BF046293	cytochrome c oxidase assembly factor 7 (putative)
AW464075	Selenoprotein S
CR553895	sema domain, seven thrombospondin repeats (type 1 and type 1-like), transmembrane domain (TM) and short cytoplasmic domain, (semaphorin) 5A
CR552317	sema domain, transmembrane domain (TM), and cytoplasmic domain, (semaphorin) 6D
BF043779	SUMO1/sentrin/SMT3 specific peptidase 3
BF043784	SUMO1/sentrin specific peptidase 6
AW462645	Selenoprotein 15
AW461644	serine incorporator 3
CR552444	serpin peptidase inhibitor, clade A (alpha-1 antiproteinase, antitrypsin), member 1
BF042899	serpin peptidase inhibitor, clade A (alpha-1 antiproteinase, antitrypsin), member 3
CN434609	serpin peptidase inhibitor, clade A (alpha-1 antiproteinase, antitrypsin), member 6
AW461965	serpin peptidase inhibitor, clade B (ovalbumin), member 1
CR551067	serpin peptidase inhibitor, clade C (antithrombin), member 1
BF044893	serpin peptidase inhibitor, clade E (nexin, plasminogen activator inhibitor type 1), member 1
AW461469	serpin peptidase inhibitor, clade G (C1 inhibitor), member 1
BF042175	serpin peptidase inhibitor, clade I (neuroserpin), member 1
AW465664	SERTA domain containing 2
BM362019	senataxin
BF041422	SR-related CTD-associated factor 11
CR553051	serine/arginine-rich splicing factor 9
AW464752	SFT2 domain containing 3
CN435538	sideroflexin 1
AW465090	Sarcoglycan epsilon
BF045752	sphingosine-1-phosphate lyase 1
[truncated: 547 more rows]
