# Supplementary material for: Primary Bovine Extra-Embryonic Cultured Cells: A New Resource for the Study of In Vivo Peri-Implanting Phenotypes and Mesoderm Formation
Source: PLoS One. 2015 Jun 12;10(6):e0127330. doi: 10.1371/journal.pone.0127330 (PMC4466545; doi:10.1371/journal.pone.0127330)
Supplement: S2 File — For each list, all Expressed Sequenced Tags (ESTs) have been listed (Genbank accession number, GB), as not all have a gene ID (HUGO term). Core Trophoblast (Table 1). Core Endoderm (Table 2). Core Mesoderm (Table 3). Core Epithelium (Table 4). (XLS) [file pone.0127330.s006.xls]

## Sheet: Table 1
Table 1 - Core Trophoblast
GB	HUGO	TrophoMean	EndoMean	MesoMean	raw p value
BF041958	PTPN6	0.909598	-0.302827	-0.60677	0.000152564
AW464239		0.760944	-0.193966	-0.566979	0.000156842
AW462855	C11ORF34	1.55056	-0.12375	-1.42681	0.000347471
AW466160	FABP5	0.599918	0.0149598	-0.614878	0.000388532
AW466048	FURIN	0.915345	-0.0434161	-0.871929	0.000391417
AW464617	TKDP4	1.89992	-0.687751	-1.21216	0.000452643
AW461426	PL-5283	1.96173	-0.547747	-1.41398	0.000463645
AW461392	AMT	1.82235	-0.502147	-1.3202	0.000500692
AW462583	SLCO2A1	0.285947	0.0955984	-0.381546	0.000544434
AW462631		0.835423	0.0845616	-0.919984	0.000592158
AW461416	FAM115A	2.14592	-0.428637	-1.71728	0.000610888
AW465842	AVEN	1.75817	-0.26513	-1.49304	0.000641518
BF044767	MRPS18A	0.463488	0.0701143	-0.533602	0.000692007
AW462638	DLG5	1.47133	-0.0131937	-1.45813	0.000741075
AW464353	FBXO32	2.29445	-0.596278	-1.69817	0.00074923
AW464276	IP6K2	2.30993	-0.846652	-1.46328	0.000762463
AW461443	COG1	1.58071	-0.224492	-1.35622	0.000844106
AW463558	AKR1B1	1.4986	0.0851906	-1.58379	0.000849585
AW465637	PAG2	2.53246	-0.316974	-2.21549	0.000874366
AW461446	GATA2	1.32045	-0.494945	-0.825503	0.000959461
AW465550	PAG17	0.545219	0.0205676	-0.565787	0.00110714
AW462185	C1ORF21	2.10723	-0.389539	-1.71769	0.00116982
AW466075	TP53I11	0.985793	-0.0803145	-0.905478	0.00130188
BF042389	ARHGDIB	0.545879	-0.0688774	-0.477001	0.00130425
AW463528	GGCT	0.596269	0.01305	-0.609319	0.00133433
AW461754	ARHGEF2	2.08319	-0.43371	-1.64948	0.00134901
BF041755	TMEM79	0.405102	-0.150029	-0.255072	0.00137965
AW461663	PEG3	1.94387	-0.308076	-1.63579	0.00153905
AW461613	EAF1	2.28129	-0.552996	-1.72829	0.00165314
AW461822		2.26492	-0.393338	-1.87158	0.00165388
AW461912	IGFBP7	2.38095	-0.828282	-1.55267	0.00166745
AW461523	ZNF414	0.77825	-0.120496	-0.657756	0.00169305
AW466084	COBRA1	2.10282	-0.476655	-1.62616	0.00169496
AW465171	C1QA	0.588413	-0.0167637	-0.571649	0.00171507
AW463084	THG1L	0.207622	0.0327439	-0.240366	0.00175476
AW465124	PAG2	2.77018	-0.494904	-2.27528	0.00188816
AW465460	PAG2	2.72534	-0.711128	-2.01421	0.00193316
CR551753	RIC8A	0.787408	-0.0237668	-0.763642	0.00201746
AW466205	CIDEA	0.466412	0.0195761	-0.485988	0.0021281
AW462446	CCDC61	0.443105	0.093459	-0.536564	0.00213361
BF046679	RALGDS	0.341077	-0.0531651	-0.287912	0.00219118
AW465531	FABP5	1.07832	-0.0798623	-0.998461	0.00228105
BF043974	DAG1	0.592833	-0.144378	-0.448456	0.00247866
AW464793	FABP5	1.2723	-0.101978	-1.17032	0.00252181
BF041614	GATA3	1.12957	-0.596012	-0.533562	0.00262246
AW463897	ELL	0.29445	0.0516757	-0.346126	0.00263797
AW464260	SLC15A1	0.55078	-0.165044	-0.385735	0.00263983
AW462225	HEBP1	0.454163	-0.127447	-0.326716	0.00265156
BF041569	ADAM17	0.995752	-0.102172	-0.893581	0.00272963
AW466135	TBC1D2B	0.871784	-0.336972	-0.534812	0.00276269
AW462906		0.371405	-0.449889	0.0784836	0.0028801
AW465154	NARS	0.863916	-0.142624	-0.721292	0.00325073
AW461497	ATP6VOC	1.29945	-0.20106	-1.0984	0.00339823
AW462395	CD163	1.25195	-0.137946	-1.11401	0.0034205
AW461578	PDZK1	0.278806	-0.0197189	-0.259087	0.00344458
BF044981	DOCK6	0.277756	-0.353052	0.0752961	0.0034739
AW462504	U2AF2	0.632471	-0.0497093	-0.582762	0.00372318
AW461702	NONO	1.01839	0.0507083	-1.0691	0.00385559
AW464520	LRP2	0.587151	0.0618957	-0.649046	0.00396727
AW463198		0.22294	-0.247971	0.0250313	0.00401567
AW461525	RAB15	0.865152	-0.273578	-0.591574	0.00405976
AW462367	SH3GL1	0.318607	-0.00524255	-0.313365	0.00435712
AW461549	ANK3	1.18774	-0.418246	-0.769497	0.00448158
AW462975		0.428783	-0.19324	-0.235543	0.0045207
AW466198	MSRA	0.640251	0.00856468	-0.648815	0.00452168
AW466172	FARP1	0.364727	-0.0279984	-0.336729	0.00470761
AW465114		1.11112	-0.149302	-0.961816	0.00485343

## Sheet: Table 2
Table 2 - Core Endoderm
GB	HUGO	TrophoMean	EndoMean	MesoMean	raw p value
AW465037	DUSP1	-0.121255	0.543359	-0.422104	9.38006e-05
AW462304	JTB	-0.107411	0.383099	-0.275688	0.000663289
AW463826	CCDC28A	0.0273106	0.221521	-0.248831	0.00072083
AW465891	EGLN1	0.0784819	0.164793	-0.243275	0.000832114
AW461514	ANPEP	0.0595823	0.191814	-0.251396	0.00134002
AW462271	SLC43A1	0.0605049	0.496007	-0.556512	0.00140858
AW466126		-0.0810346	0.312401	-0.231367	0.00146065
AW465050	PSMB3	-0.0564257	0.454071	-0.397645	0.00181646
AW464093	SFRS8	-0.082048	0.482233	-0.400186	0.0019063
AW464999	KLHL21	-0.0166003	0.261941	-0.245341	0.00197541
AW464327	MSL1	-0.132088	0.46667	-0.334582	0.00232963
AW465998	COMMD3	-0.0225123	0.291609	-0.269097	0.00233514
AW463998	PPIA	-0.13121	0.487655	-0.356444	0.00295726
AW463278	ZNF446	0.09456	0.163228	-0.257788	0.00308293
BF043035	COPS3	0.0957327	0.253088	-0.348821	0.00316519
AW461657	PLOD3	-0.0530795	0.505974	-0.452894	0.00323524
AW464615	PDIA4	-0.0840244	0.235163	-0.151139	0.00358099
AW463622	MLEC	0.0444987	0.492456	-0.536954	0.00358142
AW464936	AFAP1	-0.074428	0.297641	-0.223213	0.00369925
AW463915	KRT18	0.0987075	0.967416	-1.06612	0.00372036
AW465180	DDX1	-0.0964089	0.511721	-0.415312	0.0042472
AW464730	DCUN1D5	0.0608559	0.325934	-0.38679	0.00431226
BF040828	TPM3	-0.634902	0.53677	0.0981327	0.00447337
AW465186	SLC31A2	-0.0328783	0.365789	-0.33291	0.00468728
BF043217	SPATA20	0.0322117	0.37959	-0.411801	0.00484409

## Sheet: Table 3
Table 3 - Core Mesoderm
GB	HUGO	TrophoMean	EndoMean	MesoMean	raw p value
BM365007	IP6K1	-0.99402	-0.464261	1.45828	1.36301e-05
AW464266	ID1	-0.394544	-0.181063	0.575608	6.13566e-05
AW463960	WDR26	-0.749036	-0.388249	1.13729	6.9176e-05
BF039116		-0.783809	-0.603741	1.38755	7.25029e-05
BF044868	PEG3	-0.30068	-0.290664	0.591345	0.000365186
BM364976		-0.632213	-0.689612	1.32182	0.000552232
bcaz0010a.k.05		-0.46709	-0.386322	0.853412	0.000583145
BM365025	SAMHD1	-0.453694	-0.194324	0.648018	0.000597071
BF042057	IL18BP	-0.448952	-0.403428	0.852379	0.000628011
AW465701	RCOR1	-0.55035	0.00652427	0.543825	0.000781749
AW466002	MEST	-0.585601	-0.353138	0.938739	0.000784049
BM363051	FABP3	-0.329873	-0.0272796	0.357152	0.000917878
BF042575	TGFB3	-0.514043	-0.264855	0.778897	0.00096764
BF041292	LHFPL2	-0.0618554	-0.345094	0.40695	0.00103884
BM366203		-0.110389	-0.305469	0.415859	0.00106711
BM363924		-0.270109	-0.317614	0.587722	0.00108531
BM364733	MICAL1	-0.244511	-0.170533	0.415044	0.00113326
BM366956		-0.90458	-0.558237	1.46282	0.00121976
AW463522	UCHL1	-0.880817	-0.296297	1.17711	0.00149033
CR552542	NCAM1	-0.125104	-0.216829	0.341933	0.00162908
CR551915	RPS13	-1.11623	-0.631685	1.74792	0.00162955
AW463813	KDELR3	-0.396172	-0.0284439	0.424616	0.00164111
BM365925	PLEKHO2	-0.250464	-0.213162	0.463626	0.00187298
CN433913		-0.59369	-0.155911	0.749601	0.00200495
bcaz0001a.m.20	SH3RF1	-1.36268	-0.680374	2.04305	0.00201266
BM362635	KIAA1267	-0.336076	-0.270698	0.606774	0.00208116
bcaz0013a.a.24		-0.925852	-0.520608	1.44646	0.00209237
BF044500	CTF1	-0.228242	-0.200158	0.428401	0.00220246
AW462179	MXRA8	-0.390865	-0.370851	0.761716	0.00237065
BF042212	VIM	-1.47515	-0.773896	2.24905	0.00242542
CR551437	COL6A3	-0.799903	-0.176114	0.976017	0.00247665
BF040836	DDR1	-1.1317	-0.396061	1.52776	0.0025869
BM366796	WHAMM	-0.899263	-0.785465	1.68473	0.00287748
BM363048	ALKBH5	-0.343765	-0.29122	0.634984	0.00289721
CR552652	CRNKL1	-0.341761	-0.170109	0.511869	0.0029138
BM361987	MEG3	-0.883513	-0.49287	1.37638	0.00294564
CR550560		-1.29857	-0.44207	1.74064	0.00300607
bcaz0009a.n.24	MIDN	-0.802227	-0.655898	1.45812	0.00301082
BF045315		-1.13235	-0.748618	1.88097	0.00302996
BM364462	TLR3	-0.226657	-0.265826	0.492483	0.0030359
BM366294		-0.28342	-0.151956	0.435376	0.00342107
AW462223	TYRO3	-0.119446	-0.274827	0.394273	0.00343143
CR553205	CD79A	-0.471283	-0.101641	0.572924	0.00353438
BM364404	VCP	-0.31457	-0.153123	0.467693	0.00355607
CN433765		-0.303782	-0.113971	0.417753	0.00356045
BM364048	MED24	-0.337824	-0.0847858	0.422609	0.00357746
CR552701	TCP1	-1.04569	-0.174519	1.22021	0.00367604
CV794664	NRBP1	-0.430495	-0.00889381	0.439389	0.00382986
BF042310	IGFBP4	-0.404609	-0.641109	1.04572	0.00399279
BM364859	RNF113A	-0.378586	0.063855	0.314731	0.00399933
CN433045	PNN	-0.576779	-0.247747	0.824526	0.00416295
BF046408	PHF17	-0.467449	-0.200922	0.668371	0.00420681
CN434964		-0.536296	-0.350273	0.88657	0.00424312
CR553328		-0.763384	-0.123389	0.88677	0.00431104
CR551781	ARID4A	-0.606829	-0.343469	0.950297	0.00465271
CR552494	EID1	-0.497387	-0.186035	0.683422	0.00466556
BM366355	CHRAC1	-0.205927	-0.336388	0.542315	0.00473397
CR552534	c5orf54	-0.579895	0.105611	0.474284	0.00477503
CN434943	ODF2L	-0.57699	-0.294544	0.871535	0.00479814
BM366310	PRF1	-0.119158	-0.259942	0.379099	0.00487675
BF039572	COL4A1	-0.68481	-0.493579	1.17839	0.00495189
CR550712	SLC46A1	-0.495342	-0.175334	0.670676	0.00497224

## Sheet: Table 4
Table 4 - Core Epithelium
GB	HUGO	TrophoMean	EndoMean	MesoMean	raw p value
AW461864		0.269674	0.257051	-0.526726	0.000156003
AW464607	ZC3H11A	0.234359	0.322253	-0.556612	0.000332528
AW462108	RABAC1	0.111264	0.195317	-0.30658	0.00105182
AW464867	MYO9B	0.201289	0.266908	-0.468198	0.00107645
AW464983	CYB561D1	0.310666	0.100418	-0.411085	0.00116475
AW466137	SOAT1	0.429744	0.121596	-0.55134	0.00175619
AW462492	BTBD7	0.231939	0.102966	-0.334904	0.00186277
AW465767	UBE2G2	0.37436	0.213601	-0.58796	0.00197215
AW463822	BTN3A2	0.201702	0.235303	-0.437005	0.00209605
AW464367	GJB5	0.126431	0.11699	-0.243421	0.00222533
AW465971	CCDC152	0.294299	0.553048	-0.847348	0.00226066
AW462202	GALNT12	0.630791	0.142903	-0.773693	0.00239038
AW464722	CALML5	1.01619	0.215652	-1.23184	0.00244174
AW465261	MYOZ1	0.324913	0.242113	-0.567026	0.00251602
AW461833	FLVCR2	0.583557	0.454483	-1.03804	0.00305584
AW464347		0.289761	0.178856	-0.468617	0.00308399
AW463182	TEX2	0.24449	0.273147	-0.517637	0.00313364
AW465898	CRKL	0.214711	0.163092	-0.377803	0.0031404
AW462384	MIB2	0.156671	0.362364	-0.519035	0.00329652
AW465716	CENPA	0.16858	0.320193	-0.488773	0.00343883
AW463909	CYP4A11	0.439792	0.179179	-0.61897	0.00385916
AW462800	PROS1	0.163369	0.12778	-0.291148	0.00405069
AW461419	ZNF263	0.452869	0.224341	-0.67721	0.00413399
AW464288	RGAG4	0.126043	0.202443	-0.328486	0.00451877
AW465247	CYB5B	0.406502	0.286072	-0.692574	0.00468266
AW462150	TRAF7	0.24806	0.137609	-0.385669	0.00468474
AW463329	ASCC1	0.0692547	0.0888627	-0.158117	0.00485918
AW464274	SLC16A13	0.404696	0.189207	-0.593903	0.00488434
AW462159	HN1	0.345643	0.102717	-0.44836	0.00491118
AW461495	TMEM30B	0.260319	0.423057	-0.683376	0.00503676
AW462203	CRTC3	1.14814	0.129882	-1.27802	0.00505467
AW462766	DNAJA4	0.202181	0.266215	-0.468396	0.0052704
AW465266	UQCRH	0.375718	0.257931	-0.63365	0.00537705
AW463899	RAB11A	0.427395	0.208229	-0.635624	0.00554669
AW461939	ESPN	0.204633	0.22543	-0.430064	0.00565756
AW466136	ITGB2	0.163578	0.325885	-0.489464	0.00579223
AW464453	TSPAN33	0.608995	0.203795	-0.812791	0.00582126
