# Supplementary material for: Primary Bovine Extra-Embryonic Cultured Cells: A New Resource for the Study of In Vivo Peri-Implanting Phenotypes and Mesoderm Formation
Source: PLoS One. 2015 Jun 12;10(6):e0127330. doi: 10.1371/journal.pone.0127330 (PMC4466545; doi:10.1371/journal.pone.0127330)
Supplement: S3 File — (XLS) [file pone.0127330.s007.xls]

## Sheet: Table 1 primers
	Table 1. PCR conditions: annealing temperature (°C), amplicon size (bp), GenBank accession numbers and Gene ID to HUGO terms are provided
	Acc Numb Genbank	Gene ID	primer forward	primer reverse	Annealing T°C	Amplicon size in bp	references
	NM_173979	ACTIN	GACTACCTCATGAAGATCCTC	CGGATGTCCACGTCACACTTC	61	319	Degrelle et al., 2005
	NM_001002763	CDH1/E-cadh	TGGGACAGGCACCCTGCTCTT	GCCGTGCCTTCCTGCAGTTG	72	371	this study
	NM_001168279	IFNtau	TGCTAGGTGCCAGGGAGAAC	TCCACCATCTCCTGAGGAAGAC	67	110	Bertolini et al., 2002
	JF919673	c93 / SSLP1	CACATGTGCTCCAGGTGGG	CTGCAGCCTCCAAGATTCTC	64	711	Degrelle et al., 2005
	HQ703509	IGF2	CCCTCCAGTTTGTCTGTGG	GATTGAGGGGTTCATGATTGC	64	740	Maruotti et al., 2012
	NM_174745	MMP2	CTGGTGTCCAGAAGGTGGAT	GGGGGTGAGAATGCTGATTA	64	420	this study
	HQ424159	NODAL	GGATAAAAACCCACCCGACT	ACCCACATTCCTCCACAATC	64	675	Maruotti et al., 2012
	JF919677	OTX2	GCCAGGCATTGGTTAAAAGAG	CTCACCTCCAGCCAAAGG	64	704	Maruotti et al., 2012
	NM_174411	boPAG1	CAGGAAAGAAGCATGAAGTGGC	TTTTACACTGCCCGTGCCAG	67	1150	this study
	NM_174159	bPRP1	TAATCTGCTCCTGTGCCAAGG	ATGACGCCTATCTTCAGCGCT	64	530	this study
	NM_001112708	SNAI1/SNAIL	CGCCTTTGCTGACCGCTCCAA	AAAGGCCAGCTCCACGGACG	72	425	this study
	NM_001034538	SNAI2/SLUG	CATCCTTGGGGCGCGTGAGT	TCTGGAGAACGCCTTGCCGC	72	347	this study
	DQ126150	SOX2	CATGGCAATCAAAATGTCCA	ACATGGATTCTCGGCAGACT	64	514	Degrelle et al., 2005
	NM_001083748	TWIST1	TCGCCGCCCTACGGAAGATCA	AGGTGTGAGGATGGTGCCGCT	72	485	this study
	NM_173969	VIM	GAAGTTGCAGGAGGAGATGC	TCCAGCAGCTTCCTGTAGGT	64	650	this study
	NM_001098081	YY1	GAGGGATACCTGGCATTGAC	CTCCTGTTGGGACCACACTT	64	725	this study
	NM_001076192	ZEB2	CCCCGGTGCAAGAGACGCAA	TCTGCGAGGGCTCTGGGAAG	72	414	this study

## Sheet: Table 2 antibodies
	Table 2: Antibodies used for Cell Characterization by Immunofluorescence and Flow Cytometry
	Antibody		Species	Clone	Ref	Source
	AFP		rabbit	polyclonal	A0008	Dako
	CD44		rat IgG2b	IM7	103016	Biolegend
	CD56		mouse IgG2b	NCAM16.2	335826	BD Biosciences
	DLX3		goat	polyclonal	sc-18143	Santa Cruz
	FN		rabbit	polyclonal	A0245	Dako
	Furin		goat	polyclonal	sc-12484	Santa Cruz
	WSS Keratins		rabbit	polyclonal	Z0622	Dako
	Ki67		mouse IgG1	MIB-1	M7240	Dako
	PRL		rabbit	polyclonal	AB960	chemicon
	TGFβ2		rabbit	polyclonal	sc-90	Santa Cruz
	α Tubulin		mouse IgM	TU-16	sc-51503	Santa Cruz
	γ Tubulin		mouse IgG2b	TU-30	sc-51715	Santa Cruz
	VIM-A647		mouse IgG1	V9	sc-6260	Santa Cruz
